# Supplementary material for: Development of artificial intelligence for automated measurement of cervical lordosis on lateral radiographs
Source: Sci Rep. 2022 Sep 21;12:15732. doi: 10.1038/s41598-022-19914-x (PMC9492662; doi:10.1038/s41598-022-19914-x)
Supplement: Supplementary file 1 — Supplementary Information. [file 41598_2022_19914_MOESM1_ESM.xlsx]

## Sheet: flexion
filepath	position	surgery	PatientID	score 0	score 1	score 0_kansan	score 1_kansan	C2 true slope	C2 pred slope	C2 slope error	C last true slope	C last pred slope	C last slope error	Sum of abs errors (|C2|+|Cl|)	Between angle true	Between angle pred	Between angle error	Min score	Abs Between angle error
OUCS0001/20201014/2.png	flexion		NOUCS0001	213.935	235.803	0.83896	0.924719	-40.7636	-40.088	0.675587	-21.3998	-21.4276	-0.0277446	0.703331	19.3638	18.6605	-0.703331	0.83896	0.703331
OUCS0001/20210323/2.png	flexion	TRUE	NOUCS0001	227.809	208.767	0.893367	0.818693	-52.3344	-51.3994	0.935027	-27.9371	-28.4226	-0.485498	1.42053	24.3972	22.9767	-1.42053	0.818693	1.42053
OUCS0002/20190726/0.png	flexion		NOUCS0002	254.122	237.2	0.996559	0.930196	-70.9421	-67.8789	3.06323	-7.76517	-8.15269	-0.387521	3.45076	63.1769	59.7262	-3.45076	0.930196	3.45076
OUCS0003/20190919/2.png	flexion		NOUCS0003	246.482	237.691	0.966597	0.932121	-24.2277	-26.4403	-2.21256	-33.2994	-33.6685	-0.369111	2.58167	-9.07168	-7.22823	1.84345	0.932121	1.84345
OUCS0003/20210222/2.png	flexion	TRUE	NOUCS0003	249.784	235.527	0.979546	0.923636	-50.1232	-53.0079	-2.88476	-48.2705	-52.3551	-4.08461	6.96937	1.85268	0.652827	-1.19985	0.923636	1.19985
OUCS0004/20200226/2.png	flexion		NOUCS0004	234.268	217.969	0.918697	0.854781	-26.7788	-29.9145	-3.13563	-21.2277	-23.2963	-2.06861	5.20424	5.55119	6.61821	1.06702	0.854781	1.06702
OUCS0004/20201014/2.png	flexion	TRUE	NOUCS0004	247.755	244.755	0.971589	0.959822	-25.1148	-27.3552	-2.24036	-26.2948	-28.1528	-1.85797	4.09832	-1.17996	-0.797561	0.382394	0.959822	0.382394
OUCS0005/20200115/0.png	flexion		NOUCS0005	249.512	249.704	0.978479	0.97923	-48.8879	-48.4143	0.473579	-29.8355	-28.5273	1.30824	1.78182	19.0524	19.887	0.834659	0.978479	0.834659
OUCS0006/20181010/2.png	flexion		NOUCS0006	241.854	252.96	0.948446	0.992	-46.5275	-45.1715	1.356	-33.8305	-34.1922	-0.361707	1.7177	12.697	10.9793	-1.7177	0.948446	1.7177
OUCS0006/20210210/2.png	flexion	TRUE	NOUCS0006	244.396	247.115	0.958417	0.96908	-28.3008	-29.0314	-0.730663	-36.4444	-38.7684	-2.324	3.05467	-8.14369	-9.73703	-1.59334	0.958417	1.59334
OUCS0007/20201023/2.png	flexion		NOUCS0007	246.137	160.167	0.965244	0.628105	-22.4259	-22.7576	-0.331776	-38.3675	-35.3211	3.04637	3.37815	-15.9416	-12.5635	3.37815	0.628105	3.37815
OUCS0007/20210203/2.png	flexion	TRUE	NOUCS0007	250.727	224.106	0.983244	0.878849	-16.3269	-16.1942	0.132694	-48.4474	-46.5348	1.91263	2.04533	-32.1205	-30.3406	1.77994	0.878849	1.77994
OUCS0008/20200124/2.png	flexion		NOUCS0008	190.564	174.776	0.747308	0.685396	-51.2345	-52.15	-0.915478	-38.1076	-37.9645	0.143042	1.05852	13.1269	14.1854	1.05852	0.685396	1.05852
OUCS0008/20210326/2.png	flexion	TRUE	NOUCS0008	226.025	187.273	0.886373	0.734403	-55.7131	-53.8408	1.87228	-39.2894	-34.7111	4.5783	6.45058	16.4237	19.1297	2.70601	0.734403	2.70601
OUCS0009/20191225/2.png	flexion		NOUCS0009	243.597	239.932	0.955282	0.940911	-87.8253	-87.7322	0.0930426	-29.5007	-32.0297	-2.52897	2.62201	58.3245	55.7025	-2.62201	0.940911	2.62201
OUCS0009/20210127/2.png	flexion	TRUE	NOUCS0009	247.491	248.244	0.970554	0.973508	-68.7204	-68.1631	0.557282	-48.4109	-44.6529	3.75801	4.31529	20.3095	23.5102	3.20073	0.970554	3.20073
OUCS0010/20200131/2.png	flexion		NOUCS0010	249.833	247.578	0.979739	0.970893	-43.2101	-46.3425	-3.13237	-40.6013	-39.6564	0.94487	4.07724	2.60879	6.68604	4.07724	0.970893	4.07724
OUCS0010/20210319/2.png	flexion	TRUE	NOUCS0010	249.667	249.373	0.979085	0.977932	-23.8505	-22.6194	1.23105	-30.5406	-31.8987	-1.35809	2.58914	-6.69013	-9.27928	-2.58914	0.977932	2.58914
OUCS0011/20190417/2.png	flexion		NOUCS0011	243.34	188.652	0.954276	0.73981	-38.7581	-39.2724	-0.514306	-21.8014	-19.8974	1.90399	2.41829	16.9567	19.375	2.41829	0.73981	2.41829
OUCS0011/20210113/2.png	flexion	TRUE	NOUCS0011	243.722	141.946	0.955773	0.556651	-59.7436	-59.0754	0.668136	-41.5664	-21.3495	20.2169	20.885	18.1772	37.7259	19.5487	0.556651	19.5487
OUCS0012/20191127/2.png	flexion		NOUCS0012	238.025	221.698	0.933431	0.869406	-38.6598	-41.221	-2.56115	-18.2394	-20.2585	-2.01908	4.58023	20.4204	20.9625	0.542067	0.869406	0.542067
OUCS0013/20191223/0.png	flexion		NOUCS0013	244.814	95.5208	0.960053	0.374592	-46.6135	-46.8524	-0.238906	-45	-48.1622	-3.16218	3.40109	1.61354	-1.30974	-2.92328	0	2.92328
OUCS0014/20200115/0.png	flexion		NOUCS0014	239.525	248.161	0.939314	0.973179	-49.1347	-48.906	0.228718	-3.0394	-4.56591	-1.52651	1.75523	46.0953	44.34	-1.75523	0.939314	1.75523
OUCS0016/20200519/2.png	flexion		NOUCS0016	242.255	243.188	0.950021	0.953676	-48.3019	-48.5188	-0.216905	-28.3834	-27.4828	0.900604	1.11751	19.9185	21.036	1.11751	0.950021	1.11751
OUCS0016/20210106/2.png	flexion	TRUE	NOUCS0016	247.185	246.785	0.969354	0.967783	-30.2564	-28.9437	1.31274	-22.816	-22.1758	0.640183	1.95292	7.44045	6.76789	-0.672557	0.967783	0.672557
OUCS0017/20200610/2.png	flexion		NOUCS0017	243.208	247.022	0.953755	0.968713	-74.7449	-72.8832	1.86172	-43.4518	-43.7737	-0.321816	2.18353	31.293	29.1095	-2.18353	0.953755	2.18353
OUCS0017/20210224/2.png	flexion	TRUE	NOUCS0017	235.04	253.172	0.921725	0.992833	-60.993	-60.0012	0.991792	-30.8668	-30.9399	-0.0731239	1.06492	30.1262	29.0613	-1.06492	0.921725	1.06492
OUCS0018/20200701/2.png	flexion		NOUCS0018	253.41	237.145	0.993766	0.929982	-48.6139	-50.7123	-2.09838	-17.7912	-15.9069	1.88427	3.98266	30.8227	34.8053	3.98266	0.929982	3.98266
OUCS0018/20201218/1.png	flexion	TRUE	NOUCS0018	251.089	246.719	0.984662	0.967527	-30.2218	-34.0996	-3.87779	-16.9275	-13.5156	3.41194	7.28973	13.2943	20.5841	7.28973	0.967527	7.28973
OUCS0019/20200930/2.png	flexion		NOUCS0019	252.316	209.6	0.989474	0.821961	-48.6745	-50.5034	-1.82886	-33.9436	-33.2832	0.660395	2.48926	14.7309	17.2202	2.48926	0.821961	2.48926
OUCS0019/20210407/2.png	flexion	TRUE	NOUCS0019	251.533	230.045	0.986405	0.902139	-66.6309	-65.1887	1.44217	-33.3263	-35.0007	-1.67438	3.11655	33.3046	30.188	-3.11655	0.902139	3.11655
OUCS0020/20201125/2.png	flexion		NOUCS0020	233.655	207.979	0.916295	0.815605	-15.2024	-15.0362	0.166191	-40.4261	-40.8988	-0.472689	0.63888	-25.2237	-25.8626	-0.63888	0.815605	0.63888
OUCS0020/20210331/2.png	flexion	TRUE	NOUCS0020	232.255	240	0.910802	0.941176	-25.8045	-24.9134	0.891175	-37.4054	-37.2293	0.17604	1.06722	-11.6008	-12.316	-0.715135	0.910802	0.715135
OUCS0021/20190517/2.png	flexion		NOUCS0021	195.4	221.25	0.766275	0.867647	-38.0728	-37.0176	1.05522	-26.5651	-28.1154	-1.55034	2.60556	11.5077	8.90217	-2.60556	0.766275	2.60556
OUCS0021/20210312/2.png	flexion	TRUE	NOUCS0021	221.789	240.778	0.869763	0.944227	-44.029	-43.4273	0.601707	-42.9399	-40.7693	2.17055	2.77226	1.08909	2.65793	1.56885	0.869763	1.56885
OUCS0022/20181120/2.png	flexion		NOUCS0022	216.14	224.686	0.847606	0.88112	-45.8814	-43.388	2.49337	-20.3392	-20.8385	-0.499306	2.99268	25.5422	22.5495	-2.99268	0.847606	2.99268
OUCS0022/20210224/2.png	flexion	TRUE	NOUCS0022	177.9	199.25	0.697647	0.781373	-54.7276	-48.6929	6.03473	-34.4874	-26.101	8.3864	14.4211	20.2402	22.5919	2.35168	0.697647	2.35168
OUCS0023/20191218/2.png	flexion		NOUCS0023	216.415	229.831	0.848685	0.901296	-48.0848	-46.387	1.69781	-13.0258	-13.9629	-0.93704	2.63485	35.059	32.4241	-2.63485	0.848685	2.63485
OUCS0023/20210407/2.png	flexion	TRUE	NOUCS0023	223.068	242.058	0.874777	0.949246	-24.0656	-25.4301	-1.36447	-18.5603	-17.5358	1.02456	2.38903	5.50531	7.89434	2.38903	0.874777	2.38903
OUCS0024/20210303/0.png	flexion	TRUE	NOUCS0024	240.797	72.2958	0.944301	0.283513	-19.2198	-19.5944	-0.374674	-30.9638	-26.4152	4.54855	4.92323	-11.744	-6.82076	4.92323	0.283513	4.92323
OUCS0025/20190416/2.png	flexion		NOUCS0025	239.903	237.392	0.940797	0.93095	-44.5559	-45.6984	-1.14252	-9.72758	-10.93	-1.2024	2.34492	34.8283	34.7684	-0.0598762	0.93095	0.0598762
OUCS0025/20200617/2.png	flexion	TRUE	NOUCS0025	249.286	228.216	0.977591	0.894963	-35.1542	-37.7749	-2.62071	-6.03768	-8.68409	-2.64641	5.26711	29.1165	29.0908	-0.0257008	0.894963	0.0257008
OUCS0026/20210203/0.png	flexion	TRUE	NOUCS0026	251.292	253.959	0.985458	0.995918	-57.4143	-57.6565	-0.242233	-44.0504	-41.7001	2.35037	2.59261	13.3639	15.9565	2.59261	0.985458	2.59261
OUCS0027/20181017/2.png	flexion		NOUCS0027	240.93	64.5965	0.944824	0.25332	-39.9869	-37.1098	2.87707	-19.3741	-6.81567	12.5585	15.4355	20.6127	30.2941	9.6814	0.25332	9.6814
OUCS0027/20200923/2.png	flexion	TRUE	NOUCS0027	234.979	56.84	0.921485	0.222902	-29.6591	-23.3144	6.34467	-15.8594	-58.1015	-42.2421	48.5868	13.7997	-34.7871	-48.5868	0.222902	48.5868
OUCS0028/20191025/2.png	flexion		NOUCS0028	199.323	41.5897	0.781657	0.163097	-83.5169	-86.3977	-2.88079	-25.2011	-33.0779	-7.87681	10.7576	58.3158	53.3198	-4.99603	0	4.99603
OUCS0029/20200508/2.png	flexion		NOUCS0029	238.189	205.712	0.934073	0.806712	-24.3411	-23.4796	0.861492	-33.9965	-37.255	-3.2585	4.11999	-9.65537	-13.7754	-4.11999	0.806712	4.11999
OUCS0029/20201216/2.png	flexion	TRUE	NOUCS0029	240.784	154.574	0.944252	0.606173	-31.185	-29.1142	2.07077	-38.5007	-38.4194	0.0812958	2.15207	-7.31568	-9.30516	-1.98948	0.606173	1.98948
OUCS0030/20181219/2.png	flexion		NOUCS0030	238.408	251.691	0.934934	0.987023	-37.9265	-42.5447	-4.6182	-31.1713	-33.109	-1.9376	6.5558	6.75511	9.43571	2.6806	0.934934	2.6806
OUCS0030/20210120/2.png	flexion	TRUE	NOUCS0030	245.2	240	0.961569	0.941176	-62.8019	-60.7565	2.04538	-44.076	-45.6339	-1.55792	3.6033	18.7259	15.1226	-3.6033	0.941176	3.6033
OUCS0031/20200520/2.png	flexion	TRUE	NOUCS0031	243	178.604	0.952941	0.700407	-35.4069	-34.8439	0.562984	-48.2155	-38.8899	9.32557	9.88855	-12.8086	-4.04603	8.76258	0.700407	8.76258
OUCS0032/20201202/2.png	flexion	TRUE	NOUCS0032	242	245.098	0.94902	0.96117	-21.4677	-21.8526	-0.384924	-22.1663	-20.1489	2.01745	2.40237	-0.698694	1.70368	2.40237	0.94902	2.40237
OUCS0033/20190206/2.png	flexion		NOUCS0033	253.561	208.14	0.994357	0.816237	-41.7428	-40.838	0.904772	-16.6992	-12.5421	4.15714	5.06191	25.0435	28.2959	3.25237	0.816237	3.25237
OUCS0033/20210303/2.png	flexion	TRUE	NOUCS0033	255	241.825	1	0.948333	-65.1795	-67.7005	-2.52103	-40.8554	-41.4283	-0.572931	3.09396	24.3241	26.2722	1.9481	0.948333	1.9481
OUCS0034/20190731/2.png	flexion		NOUCS0034	245.439	220.623	0.962506	0.865187	-40.192	-41.6959	-1.50385	-26.5651	-23.1265	3.43859	4.94244	13.627	18.5694	4.94244	0.865187	4.94244
OUCS0034/20210323/2.png	flexion	TRUE	NOUCS0034	243.167	208.786	0.953595	0.818768	-42.594	-41.0431	1.55095	-28.3008	-22.1593	6.14149	7.69244	14.2933	18.8838	4.59053	0.818768	4.59053
OUCS0035/20191002/2.png	flexion		NOUCS0035	222.392	169.648	0.872126	0.665287	-57.8356	-56.5037	1.33189	-35.3112	-35.5549	-0.24369	1.57558	22.5244	20.9488	-1.57558	0.665287	1.57558
OUCS0035/20201223/2.png	flexion	TRUE	NOUCS0035	219.739	156.085	0.861722	0.612098	-49.3987	-49.9045	-0.50575	-33.4399	-38.9126	-5.47277	5.97852	15.9588	10.9918	-4.96702	0.612098	4.96702
OUCS0036/20181102/2.png	flexion		NOUCS0036	244.395	233.491	0.958411	0.915649	-43.6468	-43.7347	-0.0879094	-25.641	-28.3821	-2.74105	2.82896	18.0058	15.3527	-2.65314	0.915649	2.65314
OUCS0036/20210127/2.png	flexion	TRUE	NOUCS0036	246.524	235.269	0.96676	0.922624	-34.3078	-31.9768	2.33097	-31.8796	-28.9101	2.96951	5.30048	2.42819	3.06673	0.638536	0.922624	0.638536
OUCS0037/20190213/2.png	flexion		NOUCS0037	246.325	242.491	0.96598	0.950943	-49.6164	-48.4986	1.11779	-21.2505	-22.1047	-0.854204	1.972	28.3658	26.3939	-1.972	0.950943	1.972
OUCS0037/20200513/2.png	flexion	TRUE	NOUCS0037	246.891	237.266	0.968201	0.930453	-46.7357	-44.9799	1.75578	-22.249	-20.8207	1.42836	3.18414	24.4867	24.1593	-0.327411	0.930453	0.327411
OUCS0038/20201218/2.png	flexion		NOUCS0038	250.907	226.619	0.983949	0.888702	-46.8965	-45.1405	1.75599	-28.9677	-28.7921	0.175609	1.9316	17.9289	16.3485	-1.58038	0.888702	1.58038
OUCS0038/20210331/2.png	flexion	TRUE	NOUCS0038	247.082	221.136	0.968948	0.867198	-49.2795	-48.8341	0.445346	-39.5881	-42.5116	-2.9235	3.36885	9.69133	6.32249	-3.36885	0.867198	3.36885
OUCS0039/20190607/2.png	flexion		NOUCS0039	250.838	244.043	0.983678	0.95703	-44.5489	-43.9804	0.568508	-28.5231	-34.8703	-6.34715	6.91566	16.0257	9.11009	-6.91566	0.95703	6.91566
OUCS0039/20200826/2.png	flexion	TRUE	NOUCS0039	252.25	247.9	0.989216	0.972157	-32.8114	-31.2946	1.5168	-33.5245	-29.7241	3.80039	5.31719	-0.713106	1.57048	2.28359	0.972157	2.28359
OUCS0040/20201014/0.png	flexion		NOUCS0040	248.976	246.929	0.976377	0.968347	-49.0856	-52.2497	-3.16406	-18.6279	-18.1162	0.511649	3.67571	30.4578	34.1335	3.67571	0.968347	3.67571
OUCS0041/20190829/2.png	flexion		NOUCS0041	240.109	189.295	0.941603	0.742335	-36.8699	-38.7617	-1.89182	-48.6215	-47.8077	0.813822	2.70565	-11.7516	-9.04594	2.70565	0.742335	2.70565
OUCS0041/20200311/2.png	flexion	TRUE	NOUCS0041	233.61	123.957	0.916117	0.486104	-41.6335	-41.8462	-0.212627	-41.9059	-43.7923	-1.88633	2.09895	-0.272403	-1.9461	-1.6737	0.486104	1.6737
OUCS0042/20200306/2.png	flexion		NOUCS0042	251.426	242.055	0.985982	0.949234	-32.7685	-31.7113	1.05722	-33.559	-32.25	1.30891	2.36613	-0.790457	-0.53877	0.251687	0.949234	0.251687
OUCS0042/20201127/2.png	flexion	TRUE	NOUCS0042	250.357	248.471	0.981793	0.974394	-35.6045	-34.542	1.06254	-39.6855	-35.6122	4.07322	5.13576	-4.08092	-1.07025	3.01068	0.974394	3.01068
OUCS0043/20200421/2.png	flexion		NOUCS0043	251.476	229.792	0.986181	0.901147	-33.0558	-33.8158	-0.760022	-40.2921	-38.2893	2.00289	2.76291	-7.23632	-4.47341	2.76291	0.901147	2.76291
OUCS0043/20201118/2.png	flexion	TRUE	NOUCS0043	249.86	210.269	0.979845	0.824585	-37.3039	-37.0148	0.289125	-37.7939	-37.8117	-0.017745	0.30687	-0.489995	-0.796864	-0.30687	0.824585	0.30687
OUCS0044/20200805/2.png	flexion		NOUCS0044	196.804	154.356	0.771782	0.605317	-42.8524	-41.4613	1.39111	-37.7939	-32.663	5.13091	6.52202	5.05847	8.79827	3.7398	0.605317	3.7398
OUCS0044/20210407/2.png	flexion		NOUCS0044	202.479	172.621	0.794036	0.676944	-49.0856	-51.1489	-2.06329	-32.0926	-35.2559	-3.16327	5.22655	16.993	15.893	-1.09998	0.676944	1.09998
OUCS0046/20160622/0.png	flexion	TRUE	NOUCS0046	227.82	239.176	0.89341	0.937947	-27.9971	-28.9958	-0.998644	-32.0926	-33.6578	-1.5652	2.56385	-4.09544	-4.662	-0.566558	0.89341	0.566558
OUCS0047/20170208/0.png	flexion	TRUE	NOUCS0047	224.955	240.909	0.882175	0.944742	-40.684	-41.3413	-0.657357	-35.3803	-32.8879	2.49241	3.14977	5.3037	8.45347	3.14977	0.882175	3.14977
OUCS0047/20200219/0.png	flexion	TRUE	NOUCS0047	208.489	225.466	0.817603	0.884178	-39.9279	-42.5657	-2.63782	-40.1355	-37.7858	2.34964	4.98746	-0.207618	4.77984	4.98746	0.817603	4.98746
OUCS0048/20200610/0.png	flexion	TRUE	NOUCS0048	227.615	219.595	0.892609	0.861158	-42.5104	-42.8569	-0.346477	-44.0906	-44.2176	-0.126978	0.473455	-1.58017	-1.36067	0.219499	0.861158	0.219499
OUCS0049/20160518/0.png	flexion	TRUE	NOUCS0049	242.5	240.98	0.95098	0.945018	-41.6891	-43.5036	-1.8145	-33.8708	-34.0547	-0.183888	1.99839	7.81825	9.44886	1.63061	0.945018	1.63061
OUCS0049/20210106/0.png	flexion	TRUE	NOUCS0049	243.688	242.058	0.955637	0.949246	-38.2902	-38.2516	0.0385432	-40.3645	-39.9593	0.405256	0.443799	-2.07437	-1.70766	0.366713	0.949246	0.366713
OUCS0050/20161102/0.png	flexion		NOUCS0050	194.451	157.317	0.762553	0.616928	-55.5481	-54.581	0.967046	-27.4567	-29.6558	-2.1991	3.16615	28.0913	24.9252	-3.16615	0.616928	3.16615
OUCS0050/20200304/0.png	flexion	TRUE	NOUCS0050	201.133	174.774	0.788758	0.685387	-39.4401	-41.6688	-2.22874	-33.8785	-31.5853	2.29321	4.52195	5.56151	10.0835	4.52195	0.685387	4.52195
OUCS0051/20171031/0.png	flexion		NOUCS0051	246.378	248.6	0.96619	0.974902	-46.0416	-45.2021	0.839551	-32.074	-30.9818	1.09223	1.93178	13.9676	14.2203	0.252679	0.96619	0.252679
OUCS0051/20200318/0.png	flexion	TRUE	NOUCS0051	244.684	249.396	0.959546	0.978024	-40.5328	-40.3694	0.163469	-29.495	-29.2869	0.208023	0.371491	11.0379	11.0824	0.0445544	0.959546	0.0445544
OUCS0053/20190424/0.png	flexion	TRUE	NOUCS0053	224.976	241.426	0.882257	0.946767	-33.4862	-34.1114	-0.625209	-32.9387	-33.0936	-0.154909	0.780118	0.547478	1.01778	0.4703	0.882257	0.4703
OUCS0053/20190424/3.png	flexion	TRUE	NOUCS0053	224.976	241.426	0.882257	0.946767	-33.8962	-34.1114	-0.215211	-33.3106	-33.0936	0.217031	0.432242	0.585536	1.01778	0.432242	0.882257	0.432242
OUCS0054/20160106/0.png	flexion		NOUCS0054	248.279	200.232	0.973643	0.785224	-45	-43.3439	1.6561	-36.142	-29.8914	6.25065	7.90675	8.85796	13.4525	4.59456	0.785224	4.59456
OUCS0054/20200930/0.png	flexion	TRUE	NOUCS0054	246.045	233.286	0.964884	0.914846	-42.6338	-40.225	2.40879	-31.6075	-28.3184	3.28906	5.69786	11.0262	11.9065	0.880268	0.914846	0.880268
OUCS0055/20180425/0.png	flexion		NOUCS0055	141.561	79.4848	0.555141	0.311705	-68.5523	-71.7571	-3.20484	-20.7941	-34.905	-14.1109	17.3157	47.7581	36.8521	-10.9061	0.311705	10.9061
OUCS0056/20150225/0.png	flexion		NOUCS0056	242.949	239.962	0.95274	0.941026	-43.0251	-42.5963	0.428815	-36.2926	-37.6639	-1.37132	1.80013	6.73244	4.9323	-1.80013	0.941026	1.80013
OUCS0056/20180912/0.png	flexion	TRUE	NOUCS0056	244.619	217.424	0.95929	0.852644	-65.3231	-63.8521	1.47109	-52.6185	-49.6245	2.99404	4.46513	12.7046	14.2275	1.52295	0.852644	1.52295
OUCS0057/20160405/0.png	flexion		NOUCS0057	240.826	237.339	0.944416	0.930742	-28.0245	-27.6695	0.355019	-26.8698	-29.1678	-2.29795	2.65296	1.15469	-1.49828	-2.65296	0.930742	2.65296
OUCS0057/20201209/0.png	flexion	TRUE	NOUCS0057	238.222	153.226	0.934205	0.600888	-57.9074	-59.4501	-1.54272	-48.0128	-50.4674	-2.4546	3.99732	9.89462	8.98274	-0.91188	0.600888	0.91188
OUCS0058/20120627/0.png	flexion	TRUE	NOUCS0058	248.6	249.719	0.974902	0.979291	-28.9888	-26.4628	2.52598	-27.2417	-28.6861	-1.44437	3.97034	1.74708	-2.22326	-3.97034	0.974902	3.97034
OUCS0058/20140203/0.png	flexion	TRUE	NOUCS0058	246.472	245.828	0.966556	0.96403	-17.8601	-17.9165	-0.0564057	-33.4166	-32.9844	0.432181	0.488587	-15.5565	-15.0679	0.488587	0.96403	0.488587
OUCS0059/20150518/0.png	flexion		NOUCS0059	251.816	216.137	0.987515	0.847597	-36.6456	-36.5842	0.0614896	-38.4033	-36.9441	1.45921	1.5207	-1.75761	-0.359895	1.39772	0.847597	1.39772
OUCS0059/20200916/0.png	flexion	TRUE	NOUCS0059	251.771	230.043	0.987337	0.902131	-32.5249	-33.4939	-0.968967	-45	-42.6356	2.36435	3.33332	-12.4751	-9.14179	3.33332	0.902131	3.33332
OUCS0060/20161206/0.png	flexion		NOUCS0060	245.231	200.294	0.961689	0.785467	-29.6667	-30.2111	-0.54443	-29.7449	-36.6188	-6.87394	7.41837	-0.0781661	-6.40767	-6.32951	0.785467	6.32951
OUCS0060/20200212/0.png	flexion	TRUE	NOUCS0060	249.333	228.549	0.977778	0.896271	-41.3086	-44.7341	-3.42547	-37.7631	-35.6475	2.11557	5.54104	3.54554	9.08658	5.54104	0.896271	5.54104
OUCS0061/20130115/0.png	flexion		NOUCS0061	196.844	214.984	0.771939	0.843076	-41.257	-43.061	-1.80401	-27.6995	-27.1014	0.598115	2.40212	13.5575	15.9597	2.40212	0.771939	2.40212
OUCS0061/20200129/0.png	flexion	TRUE	NOUCS0061	220.333	226.66	0.864052	0.888863	-46.6683	-48.9504	-2.2821	-31.3041	-30.6599	0.644243	2.92635	15.3642	18.2906	2.92635	0.864052	2.92635
OUCS0062/20120713/0.png	flexion		NOUCS0062	251.886	248.981	0.987787	0.976395	-46.1017	-45.4755	0.626213	-22.8337	-22.2852	0.548457	1.17467	23.2681	23.1903	-0.0777558	0.976395	0.0777558
OUCS0062/20200909/0.png	flexion	TRUE	NOUCS0062	252.143	252.82	0.988796	0.991451	-32.6446	-31.5798	1.06479	-29.1808	-26.2929	2.88787	3.95266	3.46383	5.28691	1.82307	0.988796	1.82307
OUCS0063/20170208/0.png	flexion		NOUCS0063	192.714	224.475	0.755742	0.880292	-36.7593	-37.9689	-1.20964	-24.353	-24.8457	-0.492715	1.70235	12.4063	13.1232	0.71692	0.755742	0.71692
OUCS0064/20160627/0.png	flexion		NOUCS0064	241.961	187.72	0.948866	0.736157	-28.1416	-28.7751	-0.633539	-39.4174	-39.8304	-0.413028	1.04657	-11.2758	-11.0553	0.220511	0.736157	0.220511
OUCS0064/20170823/0.png	flexion	TRUE	NOUCS0064	242.596	213.298	0.951356	0.836462	-59.1391	-60.7468	-1.6077	-52.5394	-56.0716	-3.53214	5.13985	6.59966	4.67522	-1.92444	0.836462	1.92444
OUCS0066/20160307/0.png	flexion		NOUCS0066	248.362	245.14	0.973967	0.961335	-38.0888	-34.5	3.58879	-25.821	-24.0851	1.73588	5.32468	12.2678	10.4149	-1.85291	0.961335	1.85291
OUCS0066/20171106/0.png	flexion	TRUE	NOUCS0066	246.538	251.178	0.966817	0.985011	-45.7957	-44.3408	1.45495	-37.167	-35.9923	1.17472	2.62967	8.6287	8.34846	-0.280237	0.966817	0.280237
OUCS0067/20130501/0.png	flexion		NOUCS0067	224.692	194.145	0.881146	0.761354	-53.6156	-53.4144	0.201297	-21.0032	-24.294	-3.29076	3.49206	32.6124	29.1204	-3.49206	0.761354	3.49206
OUCS0067/20180627/0.png	flexion	TRUE	NOUCS0067	211.778	185.132	0.830501	0.726008	-82.0304	-81.8251	0.205324	-55.5915	-46.911	8.6805	8.88582	26.4389	34.914	8.47518	0.726008	8.47518
OUCS0068/20121207/0.png	flexion		NOUCS0068	242.245	227.085	0.949982	0.890528	-52.9175	-54.931	-2.01346	-34.7891	-36.4152	-1.62608	3.63954	18.1284	18.5157	0.387377	0.890528	0.387377
OUCS0068/20160120/0.png	flexion	TRUE	NOUCS0068	244.4	216.887	0.958431	0.850538	-34.3397	-33.9894	0.350296	-24.3411	-23.6994	0.641681	0.991977	9.99856	10.2899	0.291385	0.850538	0.291385
OUCS0069/20120502/0.png	flexion	TRUE	NOUCS0069	254.488	188.365	0.997994	0.738688	-38.491	-35.0305	3.46053	-23.2677	-20.3893	2.87842	6.33895	15.2233	14.6412	-0.582105	0.738688	0.582105
OUCS0070/20150622/0.png	flexion		NOUCS0070	217.056	229.789	0.851198	0.901135	-59.0362	-60.9811	-1.94486	-31.139	-29.6668	1.47222	3.41708	27.8973	31.3144	3.41708	0.851198	3.41708
OUCS0070/20210120/0.png	flexion	TRUE	NOUCS0070	231.745	205.908	0.908804	0.807481	-52.3647	-51.9547	0.410039	-35.4875	-28.5222	6.96529	7.37533	16.8773	23.4325	6.55525	0.807481	6.55525
OUCS0071/20160713/0.png	flexion		NOUCS0071	251.373	225.772	0.985775	0.88538	-61.049	-58.9114	2.13765	-27.2553	-25.6067	1.6486	3.78625	33.7937	33.3046	-0.489047	0.88538	0.489047
OUCS0071/20200916/0.png	flexion	TRUE	NOUCS0071	249.475	229.094	0.978333	0.898409	-48.4566	-45.4542	3.00247	-26.5651	-28.0715	-1.50645	4.50892	21.8916	17.3826	-4.50892	0.898409	4.50892
OUCS0072/20140730/0.png	flexion		NOUCS0072	168.983	131.983	0.662679	0.517579	-96.0426	-84.5382	11.5044	-3.70463	-1.77407	1.93056	13.4349	92.3379	82.7641	9.57379	0.517579	9.57379
OUCS0072/20150930/0.png	flexion	TRUE	NOUCS0072	235.2	146.017	0.922353	0.572617	-14.2159	-14.4562	-0.240341	-13.4218	-9.69559	3.72624	3.96658	0.794018	4.7606	3.96658	0.572617	3.96658
OUCS0073/20200520/0.png	flexion	TRUE	NOUCS0073	250.5	246.193	0.982353	0.965463	-37.606	-37.9001	-0.294094	-35.5908	-35.1472	0.443554	0.737648	2.01521	2.75286	0.737648	0.965463	0.737648
OUCS0074/20180424/0.png	flexion		NOUCS0074	240.682	232.808	0.94385	0.912971	-53.2228	-53.9838	-0.761028	-28.0725	-30.6631	-2.59062	3.35165	25.1503	23.3207	-1.8296	0.912971	1.8296
OUCS0074/20180424/3.png	flexion		NOUCS0074	240.682	232.808	0.94385	0.912971	-52.6961	-53.9838	-1.28779	-30.8885	-30.6631	0.225357	1.51315	21.8076	23.3207	1.51315	0.912971	1.51315
OUCS0074/20190828/0.png	flexion	TRUE	NOUCS0074	239.825	246.854	0.94049	0.968056	-45	-46.1322	-1.13215	-33.9965	-33.6121	0.38434	1.51649	11.0035	12.52	1.51649	0.94049	1.51649
OUCS0074/20190828/3.png	flexion	TRUE	NOUCS0074	239.825	246.854	0.94049	0.968056	-43.6252	-46.1322	-2.50699	-33.6901	-33.6121	0.0779485	2.58494	9.9351	12.52	2.58494	0.94049	2.58494
OUCS0075/20130130/0.png	flexion	TRUE	NOUCS0075	236.98	133.462	0.929332	0.523379	-19.3164	-20.151	-0.834634	-50.6482	-44.3486	6.29968	7.13431	-31.3319	-24.1976	7.13431	0.523379	7.13431
OUCS0076/20130123/0.png	flexion	TRUE	NOUCS0076	253.587	192.688	0.994459	0.755637	-32.5741	-33.7074	-1.1333	-43.243	-39.1655	4.07749	5.21079	-10.669	-5.45816	5.21079	0.755637	5.21079
OUCS0077/20180704/0.png	flexion	TRUE	NOUCS0077	245.9	252.636	0.964314	0.990731	-52.9975	-52.6396	0.357914	-38.5713	-40.3422	-1.77091	2.12883	14.4262	12.2974	-2.12883	0.964314	2.12883
OUCS0078/20170301/0.png	flexion		NOUCS0078	246.933	252.685	0.968366	0.990922	-35.3482	-36.1723	-0.824166	-20.9245	-21.3446	-0.42008	1.24425	14.4237	14.8278	0.404086	0.968366	0.404086
OUCS0078/20190515/0.png	flexion	TRUE	NOUCS0078	248.089	248.035	0.972898	0.972687	-34.5085	-35.1293	-0.620768	-22.4965	-23.0413	-0.54486	1.16563	12.0121	12.088	0.0759085	0.972687	0.0759085
OUCS0079/20180410/0.png	flexion		NOUCS0079	243.62	201.939	0.955373	0.791919	-41.9552	-42.4648	-0.509592	-27.8241	-21.4312	6.39289	6.90249	14.1311	21.0336	6.90249	0.791919	6.90249
OUCS0079/20200115/0.png	flexion	TRUE	NOUCS0079	248.76	201.549	0.975529	0.790388	-50.7928	-50.0156	0.777213	-28.8866	-34.6215	-5.73487	6.51208	21.9062	15.3941	-6.51208	0.790388	6.51208
OUCS0080/20160803/0.png	flexion	TRUE	NOUCS0080	203.538	99.5111	0.79819	0.39024	-38.7581	-35.5375	3.22058	-45.7162	-44.2393	1.47682	4.69739	-6.95807	-8.70183	-1.74376	0.39024	1.74376
OUCS0081/20161125/0.png	flexion		NOUCS0081	242.738	198.072	0.951914	0.776755	-46.1535	-45.3606	0.792806	-19.7468	-18.6155	1.13135	1.92415	26.4066	26.7452	0.33854	0.776755	0.33854
OUCS0081/20200306/0.png	flexion	TRUE	NOUCS0081	246.217	151.763	0.965558	0.595148	-52.394	-53.2549	-0.860882	-26.7829	-35.9447	-9.16181	10.0227	25.6111	17.3102	-8.30093	0.595148	8.30093
OUCS0082/20121203/0.png	flexion		NOUCS0082	252.821	250.826	0.991453	0.983632	-36.0274	-36.3435	-0.316132	-33.3263	-33.0741	0.25222	0.568352	2.70108	3.26944	0.568352	0.983632	0.568352
OUCS0082/20160316/0.png	flexion	TRUE	NOUCS0082	251.837	248.352	0.987597	0.973929	-33.0558	-31.5114	1.54442	-8.90172	-11.0416	-2.13984	3.68426	24.1541	20.4698	-3.68426	0.973929	3.68426
OUCS0083/20131028/0.png	flexion	TRUE	NOUCS0083	201.31	214.351	0.789449	0.840592	-61.6992	-59.424	2.27521	-18.2854	-15.9198	2.36551	4.64072	43.4139	43.5042	0.0903037	0.789449	0.0903037
OUCS0084/20160525/0.png	flexion		NOUCS0084	236.45	243.022	0.927255	0.953028	-47.5261	-50.361	-2.8349	-30.9638	-32.1001	-1.13633	3.97123	16.5624	18.2609	1.69856	0.927255	1.69856
OUCS0084/20190821/0.png	flexion	TRUE	NOUCS0084	212.4	195.68	0.832941	0.767373	-34.8457	-40.0722	-5.22645	-36.3136	-33.3301	2.98359	8.21004	-1.46791	6.74213	8.21004	0.767373	8.21004
OUCS0085/20120919/0.png	flexion	TRUE	NOUCS0085	243.797	217.364	0.956065	0.852406	-26.0535	-26.1626	-0.109088	-27.0721	-27.4776	-0.405532	0.51462	-1.01858	-1.31503	-0.296444	0.852406	0.296444
OUCS0086/20140218/0.png	flexion		NOUCS0086	250.667	246.588	0.983007	0.967013	-40.8335	-39.8671	0.966401	-37.1709	-35.7213	1.44966	2.41606	3.66257	4.14583	0.483262	0.967013	0.483262
OUCS0086/20200916/0.png	flexion	TRUE	NOUCS0086	246.096	245.143	0.965083	0.961345	-30.5608	-29.1985	1.36235	-34.3988	-31.7078	2.691	4.05334	-3.83801	-2.50936	1.32865	0.961345	1.32865
OUCS0087/20120501/0.png	flexion		NOUCS0087	251.659	156.478	0.986898	0.61364	-26.8279	-28.9693	-2.14145	-34.9025	-34.2477	0.654831	2.79628	-8.07462	-5.27834	2.79628	0.61364	2.79628
OUCS0088/20120627/0.png	flexion		NOUCS0088	238.898	205.333	0.936856	0.805229	-68.0176	-67.5507	0.466837	-42.546	-38.6496	3.89641	4.36325	25.4716	28.9012	3.42958	0.805229	3.42958
OUCS0088/20200603/0.png	flexion		NOUCS0088	208.868	194.694	0.819092	0.763505	-45	-45.195	-0.19504	-28.426	-30.9447	-2.51875	2.71379	16.574	14.2503	-2.32371	0.763505	2.32371
OUCS0089/20200715/0.png	flexion	TRUE	NOUCS0089	241.978	242.444	0.948934	0.950763	-50.673	-47.7145	2.95856	-40.1434	-38.1563	1.98707	4.94562	10.5296	9.55813	-0.971492	0.948934	0.971492
OUCS0090/20131111/0.png	flexion		NOUCS0090	191.413	79.913	0.750639	0.313384	-48.8713	-47.6564	1.21489	-19.4931	-25.1066	-5.61354	6.82843	29.3782	22.5498	-6.82843	0.313384	6.82843
OUCS0090/20140430/0.png	flexion	TRUE	NOUCS0090	201.222	203.195	0.789107	0.796842	-45	-48.0995	-3.0995	-18.0521	-19.3811	-1.329	4.4285	26.9479	28.7184	1.7705	0.789107	1.7705
OUCS0092/20120704/0.png	flexion	TRUE	NOUCS0092	240.708	252.204	0.943954	0.989036	-56.9382	-54.8158	2.12237	-38.7902	-38.9695	-0.179319	2.30169	18.148	15.8463	-2.30169	0.943954	2.30169
OUCS0092/20150107/0.png	flexion	TRUE	NOUCS0092	235.239	252.058	0.922506	0.988462	-49.1665	-50.2469	-1.08042	-33.6901	-35.3851	-1.69501	2.77543	15.4764	14.8619	-0.614585	0.922506	0.614585
OUCS0093/20130123/0.png	flexion	TRUE	NOUCS0093	247.978	176.089	0.972464	0.690545	-35.6901	-36.0417	-0.351666	-41.2414	-37.21	4.03149	4.38316	-5.55138	-1.16823	4.38316	0.690545	4.38316
OUCS0094/20120926/0.png	flexion		NOUCS0094	252.595	208.633	0.99057	0.81817	-36.7537	-37.3785	-0.624825	-24.7108	-18.6697	6.04114	6.66596	12.0429	18.7088	6.66596	0.81817	6.66596
OUCS0094/20151207/0.png	flexion	TRUE	NOUCS0094	251.595	224.02	0.986645	0.878508	-45.7252	-45.0582	0.667011	-28.5065	-29.0738	-0.567234	1.23424	17.2187	15.9844	-1.23424	0.878508	1.23424
OUCS0095/20120502/0.png	flexion	TRUE	NOUCS0095	247.351	178.596	0.970003	0.700375	-69.1932	-64.9944	4.19883	-45.6585	-44.1447	1.51381	5.71264	23.5347	20.8496	-2.68502	0.700375	2.68502
OUCS0096/20131113/0.png	flexion	TRUE	NOUCS0096	244.615	189.967	0.959276	0.744967	-28.1313	-27.6249	0.506481	-33.1356	-28.7076	4.42797	4.93445	-5.00427	-1.08278	3.92149	0.744967	3.92149
OUCS0097/20120625/0.png	flexion		NOUCS0097	244.827	53.3509	0.960106	0.209219	-57.8628	-57.5563	0.306488	-23.0968	-27.773	-4.67615	4.98264	34.7659	29.7833	-4.98264	0.209219	4.98264
OUCS0098/20170201/0.png	flexion		NOUCS0098	231.442	242.722	0.907615	0.951852	-45	-46.7634	-1.76335	-24.0875	-23.0542	1.03326	2.79661	20.9125	23.7092	2.79661	0.907615	2.79661
OUCS0098/20200304/0.png	flexion	TRUE	NOUCS0098	234.922	205.712	0.921261	0.806712	-62.071	-58.3658	3.70518	-41.0915	-37.8864	3.20502	6.91021	20.9796	20.4794	-0.500161	0.806712	0.500161
OUCS0099/20141008/0.png	flexion	TRUE	NOUCS0099	236.578	224.854	0.927756	0.881781	-47.663	-49.2156	-1.55261	-48.5165	-49.7611	-1.24451	2.79712	-0.853547	-0.545442	0.308105	0.881781	0.308105
OUCS0100/20120920/0.png	flexion		NOUCS0100	238.85	238.735	0.936667	0.936214	-52.0833	-49.9974	2.0859	-33.9235	-31.8771	2.04631	4.13221	18.1598	18.1203	-0.0395826	0.936214	0.0395826
OUCS0100/20150204/0.png	flexion	TRUE	NOUCS0100	238.952	236.839	0.937068	0.928782	-50.856	-50.0861	0.769963	-19.2693	-20.7219	-1.45258	2.22254	31.5867	29.3642	-2.22254	0.928782	2.22254
OUCS0101/20121219/0.png	flexion		NOUCS0101	211.395	174.952	0.829001	0.686085	-43.7127	-43.6696	0.0431006	-29.5923	-30.6253	-1.03303	1.07614	14.1204	13.0442	-1.07614	0.686085	1.07614
OUCS0101/20200826/0.png	flexion	TRUE	NOUCS0101	225.955	177.104	0.886096	0.694526	-39.2894	-40.3076	-1.01821	-45.8747	-43.1936	2.68112	3.69933	-6.58527	-2.88594	3.69933	0.694526	3.69933
OUCS0102/20161017/0.png	flexion	TRUE	NOUCS0102	254.463	235.672	0.997896	0.924203	-41.8452	-42.1126	-0.267476	-11.5996	-11.2555	0.344059	0.611536	30.2456	30.8571	0.611536	0.924203	0.611536
OUCS0103/20130624/0.png	flexion		NOUCS0103	209.176	94.9167	0.8203	0.372222	-55.1343	-56.4248	-1.2905	-47.0214	-40.5716	6.44975	7.74025	8.11289	15.8531	7.74025	0.372222	7.74025
OUCS0104/20130813/0.png	flexion		NOUCS0104	250.857	188.172	0.983754	0.737931	-40.0137	-38.8757	1.13793	-30.5524	-29.4612	1.09118	2.22911	9.46126	9.4145	-0.0467562	0.737931	0.0467562
OUCS0104/20140604/0.png	flexion	TRUE	NOUCS0104	245.151	186.045	0.961376	0.729587	-38.4431	-40.2234	-1.78039	-24.1455	-23.0029	1.1426	2.92299	14.2975	17.2205	2.92299	0.729587	2.92299
OUCS0105/20160720/0.png	flexion		NOUCS0105	238.976	253.1	0.937159	0.992549	-57.3997	-57.1574	0.242243	-36.8699	-35.868	1.00186	1.2441	20.5298	21.2894	0.759616	0.937159	0.759616
OUCS0105/20200122/0.png	flexion	TRUE	NOUCS0105	215.705	209.76	0.8459	0.822588	-62.1027	-60.4529	1.64987	-40.1792	-39.9166	0.262619	1.91249	21.9235	20.5362	-1.38725	0.822588	1.38725
OUCS0106/20130805/0.png	flexion		NOUCS0106	248.22	220.404	0.97341	0.864329	-54.0903	-52.9111	1.17916	-30.0271	-26.6159	3.41127	4.59042	24.0632	26.2953	2.23211	0.864329	2.23211
OUCS0106/20161214/0.png	flexion		NOUCS0106	248.981	251.379	0.976395	0.985801	-21.37	-21.2085	0.161495	-23.7495	-23.7823	-0.0328368	0.194332	-2.37946	-2.57379	-0.194332	0.976395	0.194332
OUCS0107/20131009/0.png	flexion		NOUCS0107	240.02	59.119	0.941253	0.231839	-65.4223	-55.7458	9.67651	-48.3665	-47.474	0.892455	10.569	17.0559	8.27182	-8.78406	0.231839	8.78406
OUCS0107/20191113/0.png	flexion	TRUE	NOUCS0107	217.872	182.5	0.854401	0.715686	-52.7336	-49.5207	3.21286	-50.1364	-41.3121	8.82423	12.0371	2.59722	8.2086	5.61138	0.715686	5.61138
OUCS0108/20130913/0.png	flexion		NOUCS0108	252.243	249.81	0.989189	0.979648	-46.0947	-43.6983	2.39643	-22.8999	-23.0434	-0.143485	2.53991	23.1948	20.6549	-2.53991	0.979648	2.53991
OUCS0108/20201007/0.png	flexion	TRUE	NOUCS0108	251.27	252.548	0.985374	0.990386	-48.6522	-46.1374	2.51484	-25.2532	-24.3529	0.900313	3.41515	23.3991	21.7845	-1.61453	0.985374	1.61453
OUCS0109/20131030/0.png	flexion		NOUCS0109	248.809	232.815	0.97572	0.912999	-59.1332	-55.1788	3.95442	-35.0958	-32.5378	2.55805	6.51247	24.0374	22.641	-1.39637	0.912999	1.39637
OUCS0109/20160113/0.png	flexion	TRUE	NOUCS0109	250.658	245.37	0.982972	0.962234	-35.6901	-39.1877	-3.49764	-34.5923	-35.4807	-0.888442	4.38608	1.09777	3.70697	2.6092	0.962234	2.6092
OUCS0110/20131120/0.png	flexion		NOUCS0110	236.404	228.803	0.927074	0.897268	-45.6585	-40.987	4.67154	-29.5537	-26.4679	3.08574	7.75727	16.1049	14.5191	-1.5858	0.897268	1.5858
OUCS0110/20170816/0.png	flexion	TRUE	NOUCS0110	209.312	190.833	0.820833	0.748366	-55.0806	-56.5826	-1.50199	-37.6656	-37.8997	-0.23405	1.73604	17.415	18.6829	1.26794	0	1.26794
OUCS0111/20140115/0.png	flexion		NOUCS0111	248.483	241.282	0.974442	0.946203	-34.7213	-33.3598	1.36145	-22.0979	-21.6168	0.481132	1.84258	12.6234	11.7431	-0.880318	0.946203	0.880318
OUCS0111/20160224/0.png	flexion	TRUE	NOUCS0111	252.569	250.032	0.990465	0.980519	-32.0054	-33.4413	-1.43591	-29.9816	-27.6492	2.33245	3.76836	2.02374	5.7921	3.76836	0.980519	3.76836
OUCS0112/20140324/0.png	flexion		NOUCS0112	250.927	245.178	0.984027	0.961481	-25.7505	-27.1258	-1.37533	-19.7989	-20.6567	-0.857853	2.23319	5.9516	6.46908	0.517481	0.961481	0.517481
OUCS0112/20190529/0.png	flexion	TRUE	NOUCS0112	252.267	248.854	0.989281	0.975899	-23.1986	-21.812	1.38654	-24.2539	-24.0362	0.21771	1.60425	-1.05533	-2.22416	-1.16883	0.975899	1.16883
OUCS0113/20140414/0.png	flexion		NOUCS0113	242.604	249.707	0.951387	0.979243	-27.2996	-26.4071	0.892478	-25.4633	-23.7786	1.68476	2.57723	1.83623	2.62851	0.792278	0.951387	0.792278
OUCS0113/20150715/0.png	flexion	TRUE	NOUCS0113	249.093	251.212	0.976835	0.985143	-35.7355	-32.9063	2.82917	-15.6621	-16.1371	-0.475038	3.30421	20.0734	16.7692	-3.30421	0.976835	3.30421
OUCS0114/20140507/0.png	flexion		NOUCS0114	208.846	226.825	0.819005	0.889508	-52.2243	-50.4831	1.74124	-11.1215	-12.7575	-1.63605	3.37729	41.1029	37.7256	-3.37729	0.819005	3.37729
OUCS0114/20160525/0.png	flexion	TRUE	NOUCS0114	239.978	225.194	0.941091	0.883112	-60.0013	-54.172	5.82934	-25.4454	-22.7902	2.65521	8.48455	34.5559	31.3818	-3.17413	0.883112	3.17413
OUCS0115/20140604/0.png	flexion		NOUCS0115	234.214	247.109	0.918487	0.969055	-49.3323	-50.3288	-0.996521	-36.2026	-36.0284	0.174168	1.17069	13.1297	14.3004	1.17069	0.918487	1.17069
OUCS0115/20190904/0.png	flexion	TRUE	NOUCS0115	245.2	221.8	0.961569	0.869804	-44.5993	-44.4009	0.198487	-43.4846	-49.9234	-6.43884	6.63733	1.11474	-5.52258	-6.63733	0.869804	6.63733
OUCS0116/20140723/0.png	flexion		NOUCS0116	246.292	244	0.96585	0.956863	-46.3972	-46.0095	0.387641	-34.6057	-31.9124	2.69324	3.08088	11.7915	14.0971	2.30559	0.956863	2.30559
OUCS0116/20191030/0.png	flexion	TRUE	NOUCS0116	244.731	222.18	0.959729	0.871294	-50.0131	-51.378	-1.36488	-49.9392	-45.2653	4.67396	6.03883	0.0738982	6.11273	6.03883	0.871294	6.03883
OUCS0117/20210305/0.png	flexion		NOUCS0117	242.2	231.976	0.949804	0.909711	-42.5104	-40.0827	2.42778	-44.6351	-42.9341	1.70095	4.12873	-2.12462	-2.85144	-0.726823	0.909711	0.726823
OUCS0118/20201104/0.png	flexion	TRUE	NOUCS0118	252.083	230.54	0.988562	0.904078	-45.7441	-44.1449	1.59921	-28.6442	-31.0673	-2.42312	4.02233	17.0999	13.0775	-4.02233	0.904078	4.02233
OUCS0119/20140917/0.png	flexion		NOUCS0119	224.435	183.615	0.880136	0.72006	-43.8767	-41.3134	2.56326	-39.3595	-34.3683	4.99113	7.55439	4.51725	6.94513	2.42788	0.72006	2.42788
OUCS0119/20161005/0.png	flexion	TRUE	NOUCS0119	227.533	171.469	0.892288	0.672429	-42.5805	-41.9711	0.609431	-54.2299	-48.903	5.32686	5.93629	-11.6494	-6.93197	4.71743	0.672429	4.71743
OUCS0120/20150610/0.png	flexion	TRUE	NOUCS0120	181.25	209.014	0.710784	0.819662	-27.5701	-26.2685	1.30169	-18.9704	-16.9109	2.05952	3.36121	8.59973	9.35757	0.75784	0.710784	0.75784
OUCS0120/20190403/0.png	flexion	TRUE	NOUCS0120	206.213	206.593	0.808678	0.810169	-42.4266	-42.2655	0.16113	-30.2254	-29.8726	0.352802	0.513932	12.2012	12.3929	0.191672	0.808678	0.191672
OUCS0122/20150311/0.png	flexion		NOUCS0122	205.064	232.037	0.804172	0.909949	-30.6852	-30.5244	0.160778	-25.0462	-27.0751	-2.02894	2.18972	5.63897	3.44925	-2.18972	0.804172	2.18972
OUCS0122/20180808/0.png	flexion	TRUE	NOUCS0122	223.933	238.365	0.87817	0.934766	-36.8699	-36.6324	0.237517	-35.5377	-34.5198	1.01789	1.2554	1.33222	2.11259	0.780369	0.87817	0.780369
OUCS0123/20150408/0.png	flexion		NOUCS0123	240.3	201.479	0.942353	0.790113	-54.1623	-53.6027	0.559662	-26.8473	-30.692	-3.84468	4.40434	27.3151	22.9107	-4.40434	0.790113	4.40434
OUCS0123/20190508/0.png	flexion	TRUE	NOUCS0123	239.422	201.125	0.938909	0.788725	-61.3895	-60.4557	0.933872	-37.875	-39.0521	-1.17709	2.11097	23.5146	21.4036	-2.11097	0.788725	2.11097
OUCS0124/20170920/0.png	flexion		NOUCS0124	242.357	247.519	0.95042	0.970664	-48.2397	-47.0542	1.18546	-50.5275	-51.9427	-1.41517	2.60063	-2.28784	-4.88847	-2.60063	0.95042	2.60063
OUCS0124/20190410/0.png	flexion	TRUE	NOUCS0124	242.707	248.524	0.951793	0.974603	-28.3391	-28.6737	-0.334542	-34.9507	-36.0566	-1.10595	1.44049	-6.61152	-7.38293	-0.771412	0.951793	0.771412
OUCS0125/20180919/0.png	flexion	TRUE	NOUCS0125	244.783	235.444	0.959932	0.923312	-30.7627	-31.379	-0.616245	-17.7839	-15.563	2.22092	2.83717	12.9788	15.816	2.83717	0.923312	2.83717
OUCS0126/20150707/0.png	flexion	TRUE	NOUCS0126	245.364	186.524	0.96221	0.731466	-43.0251	-43.3272	-0.302138	-15.8324	-15.7233	0.109075	0.411212	27.1927	27.6039	0.411212	0.731466	0.411212
OUCS0126/20201118/0.png	flexion	TRUE	NOUCS0126	247.93	160.29	0.972275	0.62859	-43.4518	-44.0297	-0.57787	-26.2587	-24.1668	2.09189	2.66976	17.1932	19.8629	2.66976	0.62859	2.66976
OUCS0127/20151020/0.png	flexion		NOUCS0127	211.761	56.2368	0.830435	0.220537	-38.2204	-38.5709	-0.35045	-41.8202	-53.5289	-11.7087	12.0592	-3.59974	-14.958	-11.3583	0	11.3583
OUCS0127/20171101/0.png	flexion	TRUE	NOUCS0127	228.628	71.2444	0.89658	0.27939	-43.3865	-40.4445	2.94194	-34.5484	-33.6667	0.881636	3.82357	8.83809	6.77779	-2.0603	0.27939	2.0603
OUCS0128/20150624/0.png	flexion		NOUCS0128	248.311	210.145	0.973769	0.8241	-41.6335	-42.4644	-0.830892	-24.4867	-24.7108	-0.224087	1.05498	17.1469	17.7537	0.606804	0.8241	0.606804
OUCS0128/20160427/0.png	flexion	TRUE	NOUCS0128	245.241	183.339	0.961728	0.718976	-28.3342	-28.554	-0.219746	-19.6538	-20.3875	-0.733656	0.953402	8.68042	8.16651	-0.513911	0.718976	0.513911
OUCS0129/20150624/0.png	flexion		NOUCS0129	251.729	197.128	0.987173	0.77305	-54.1623	-55.0608	-0.898465	-45.5673	-37.9755	7.59181	8.49027	8.59508	17.0854	8.49027	0.77305	8.49027
OUCS0129/20180808/0.png	flexion	TRUE	NOUCS0129	249	173.522	0.976471	0.680477	-28.996	-29.9816	-0.985661	-45	-33.7059	11.2941	12.2797	-16.004	-3.72433	12.2797	0.680477	12.2797
OUCS0130/20210407/0.png	flexion	TRUE	NOUCS0130	249.717	249.947	0.979284	0.980186	-46.4879	-44.9633	1.52456	-19.9831	-18.5331	1.44999	2.97455	26.5048	26.4302	-0.0745751	0.979284	0.0745751
OUCS0131/20151102/0.png	flexion		NOUCS0131	240.889	190.818	0.944662	0.748307	-27.0216	-27.177	-0.15542	-20.9657	-23.0309	-2.06522	2.22064	6.05587	4.14607	-1.9098	0.748307	1.9098
OUCS0131/20210113/0.png	flexion	TRUE	NOUCS0131	233.83	161.78	0.91698	0.63443	-40.7946	-42.4286	-1.63393	-31.9307	-33.299	-1.36833	3.00226	8.86396	9.12957	0.265605	0.63443	0.265605
OUCS0132/20150902/0.png	flexion		NOUCS0132	210.383	207.393	0.825031	0.813305	-26.3233	-25.4966	0.82668	-26.0535	-29.6995	-3.64602	4.4727	0.269803	-4.20289	-4.4727	0.813305	4.4727
OUCS0132/20190918/0.png	flexion	TRUE	NOUCS0132	219.622	213.344	0.861264	0.836644	-25.4633	-26.399	-0.935609	-28.5112	-28.5269	-0.0156318	0.95124	-3.0479	-2.12792	0.919977	0.836644	0.919977
OUCS0133/20160224/0.png	flexion		NOUCS0133	246.357	234.667	0.966106	0.920261	-42.2737	-43.1221	-0.84837	-24.9285	-27.5817	-2.65324	3.50161	17.3452	15.5403	-1.80487	0.920261	1.80487
OUCS0133/20200527/0.png	flexion	TRUE	NOUCS0133	243.707	245.561	0.955715	0.962986	-43.1524	-44.899	-1.7466	-26.5651	-25.7876	0.77742	2.52402	16.5873	19.1114	2.52402	0.955715	2.52402
OUCS0134/20151104/0.png	flexion		NOUCS0134	217.604	219.125	0.85335	0.859314	-50.2677	-52.678	-2.41029	-27.6211	-26.1952	1.42586	3.83614	22.6466	26.4828	3.83614	0.85335	3.83614
OUCS0134/20200226/0.png	flexion	TRUE	NOUCS0134	214.372	200.678	0.840675	0.786972	-37.6736	-39.3429	-1.6693	-29.1047	-22.8831	6.22158	7.89089	8.56886	16.4597	7.89089	0.786972	7.89089
OUCS0135/20151019/0.png	flexion		NOUCS0135	209.667	238.121	0.822222	0.933807	-20.1196	-21.0143	-0.894645	-21.7005	-22.3884	-0.687859	1.5825	-1.5809	-1.37412	0.206786	0.822222	0.206786
OUCS0135/20200617/0.png	flexion	TRUE	NOUCS0135	223.283	219.837	0.87562	0.862105	-22.7144	-23.0655	-0.351101	-25.4362	-31.3683	-5.93208	6.28319	-2.7218	-8.30279	-5.58098	0.862105	5.58098
OUCS0136/20180131/0.png	flexion	TRUE	NOUCS0136	239.509	242.967	0.939253	0.95281	-17.8601	-18.2729	-0.412817	-26.5651	-24.4253	2.13975	2.55257	-8.70496	-6.15239	2.55257	0.939253	2.55257
OUCS0137/20151118/0.png	flexion		NOUCS0137	244.17	232.175	0.95753	0.910492	-44.6255	-42.3627	2.26279	-34.1145	-32.0774	2.0371	4.29989	10.5111	10.2854	-0.225695	0.910492	0.225695
OUCS0137/20160608/0.png	flexion	TRUE	NOUCS0137	248.062	249.238	0.972794	0.977404	-59.6973	-61.758	-2.06069	-50.5826	-47.5772	3.00543	5.06612	9.11471	14.1808	5.06612	0.972794	5.06612
OUCS0138/20170215/0.png	flexion		NOUCS0138	203.382	233.569	0.797576	0.915959	-38.2544	-38.2151	0.0392844	-20.8286	-20.6321	0.196424	0.235709	17.4259	17.583	0.15714	0.797576	0.15714
OUCS0138/20190626/0.png	flexion	TRUE	NOUCS0138	226.733	200.94	0.88915	0.788	-57.6996	-55.538	2.16163	-37.5686	-36.49	1.07862	3.24025	20.131	19.048	-1.08301	0.788	1.08301
OUCS0139/20160706/0.png	flexion	TRUE	NOUCS0139	249.026	176.04	0.976574	0.690353	-41.2483	-43.097	-1.84869	-41.7845	-29.1105	12.674	14.5227	-0.536245	13.9865	14.5227	0.690353	14.5227
OUCS0140/20170626/0.png	flexion		NOUCS0140	241.704	245.962	0.947858	0.964555	-17.5603	-18.7097	-1.14939	-44.4327	-48.3041	-3.87139	5.02079	-26.8725	-29.5945	-2.722	0.947858	2.722
OUCS0140/20200108/0.png	flexion	TRUE	NOUCS0140	249.396	250.143	0.978024	0.980952	-14.5603	-14.2395	0.320761	-35.0958	-41.0182	-5.92237	6.24313	-20.5355	-26.7787	-6.24313	0.978024	6.24313
OUCS0141/20170331/0.png	flexion		NOUCS0141	230.489	206.516	0.903878	0.809865	-33.9965	-46.0924	-12.0959	-26.5651	-27.7506	-1.18551	13.2814	7.43141	18.3418	10.9104	0.809865	10.9104
OUCS0141/20190710/0.png	flexion	TRUE	NOUCS0141	223.25	179.323	0.87549	0.703228	-30.0686	-37.5772	-7.50863	-21.218	-22.6712	-1.45318	8.96182	8.85061	14.9061	6.05545	0.703228	6.05545
OUCS0142/20160825/0.png	flexion		NOUCS0142	225.833	235.108	0.885621	0.921993	-52.2243	-52.8702	-0.645894	-14.7151	-14.9905	-0.275397	0.921291	37.5092	37.8797	0.370497	0.885621	0.370497
OUCS0142/20200916/0.png	flexion	TRUE	NOUCS0142	219.915	229.903	0.862413	0.90158	-63.4349	-60.0267	3.40829	-30.3432	-23.4739	6.86935	10.2776	33.0917	36.5528	3.46106	0.862413	3.46106
OUCS0143/20200715/0.png	flexion	TRUE	NOUCS0143	207.592	175.296	0.814086	0.687436	-51.4698	-50.1075	1.36236	-42.9904	-48.1196	-5.12917	6.49152	8.47937	1.98785	-6.49152	0.687436	6.49152
OUCS0144/20160520/0.png	flexion	TRUE	NOUCS0144	246.976	247.298	0.968532	0.969796	-51.2258	-49.2027	2.02313	-37.0025	-34.084	2.91849	4.94162	14.2233	15.1187	0.895368	0.968532	0.895368
OUCS0144/20180502/0.png	flexion	TRUE	NOUCS0144	249.959	240.906	0.980232	0.944728	-34.3543	-33.4369	0.917437	-34.0075	-32.2507	1.7568	2.67423	0.346844	1.1862	0.83936	0.944728	0.83936
OUCS0145/20190612/0.png	flexion	TRUE	NOUCS0145	252.561	202.5	0.990435	0.794118	-43.5312	-42.2513	1.27993	-38.1183	-34.8549	3.26339	4.54332	5.41292	7.39638	1.98346	0.794118	1.98346
OUCS0146/20200108/0.png	flexion	TRUE	NOUCS0146	240.04	214.773	0.941333	0.842246	-67.4794	-68.2119	-0.732509	-68.0851	-57.4035	10.6816	11.4141	-0.605699	10.8084	11.4141	0.842246	11.4141
OUCS0147/20161102/0.png	flexion		NOUCS0147	230.77	208.036	0.904982	0.815826	-64.9831	-65.9109	-0.927802	-40.9858	-37.8734	3.11245	4.04025	23.9973	28.0375	4.04025	0.815826	4.04025
OUCS0147/20181128/0.png	flexion	TRUE	NOUCS0147	235.811	212.551	0.92475	0.833532	-36.9728	-35.0049	1.9679	-16.4675	-16.3441	0.123437	2.09133	20.5052	18.6608	-1.84446	0.833532	1.84446
OUCS0148/20170315/0.png	flexion		NOUCS0148	249.326	245.189	0.977747	0.961524	-37.6736	-38.2639	-0.590265	-17.5256	-18.751	-1.22539	1.81565	20.148	19.5129	-0.635121	0.961524	0.635121
OUCS0148/20190605/0.png	flexion	TRUE	NOUCS0148	251.159	245.04	0.984938	0.960941	-28.1416	-29.5419	-1.40031	-19.0205	-18.4835	0.537005	1.93732	9.1211	11.0584	1.93732	0.960941	1.93732
OUCS0149/20180515/0.png	flexion		NOUCS0149	235.851	103.783	0.924906	0.406991	-46.2364	-44.3681	1.86827	-32.4712	-34.0713	-1.60011	3.46837	13.7652	10.2968	-3.46837	0.406991	3.46837
OUCS0149/20200122/0.png	flexion	TRUE	NOUCS0149	241.154	124	0.945701	0.486275	-52.8691	-51.8377	1.03141	-44.5185	-47.8833	-3.36475	4.39616	8.35054	3.95438	-4.39616	0.486275	4.39616
OUCS0150/20170425/0.png	flexion		NOUCS0150	242.525	238.725	0.951077	0.936175	-21.8014	-21.7621	0.0392656	-19.9831	-19.0454	0.937663	0.976929	1.8183	2.7167	0.898398	0.936175	0.898398
OUCS0151/20170911/0.png	flexion		NOUCS0151	238.451	226.857	0.935102	0.889636	-64.5638	-61.8815	2.68225	-34.1956	-34.2411	-0.045465	2.72771	30.3682	27.6405	-2.72771	0.889636	2.72771
OUCS0151/20200212/0.png	flexion	TRUE	NOUCS0151	240.708	245.592	0.943954	0.963105	-59.3936	-59.2239	0.169671	-38.3865	-40.4128	-2.0263	2.19597	21.0071	18.8111	-2.19597	0.943954	2.19597
OUCS0152/20171206/0.png	flexion		NOUCS0152	217.477	245.54	0.852852	0.962901	-54.7436	-55.8504	-1.1068	-26.7961	-26.2196	0.57647	1.68327	27.9476	29.6308	1.68327	0.852852	1.68327
OUCS0152/20200108/0.png	flexion	TRUE	NOUCS0152	207.714	248.492	0.814566	0.974478	-38.5302	-47.1072	-8.57697	-31.4296	-27.9483	3.48122	12.0582	7.10061	19.1588	12.0582	0.814566	12.0582
OUCS0153/20180221/1.png	flexion		NOUCS0153	240	244.373	0.941176	0.958324	-46.9415	-43.3476	3.59391	-23.0255	-25.6699	-2.64443	6.23835	23.916	17.6776	-6.23835	0.941176	6.23835
OUCS0154/20180328/0.png	flexion		NOUCS0154	238.061	139.774	0.933571	0.548134	-58.2405	-60.3507	-2.11013	-53.5491	-45.4952	8.05387	10.164	4.69144	14.8554	10.164	0.548134	10.164
OUCS0154/20190724/0.png	flexion	TRUE	NOUCS0154	236.621	160.493	0.927924	0.629382	-40.6013	-40.322	0.279289	-35.2176	-37.9888	-2.77125	3.05054	5.3837	2.33317	-3.05054	0.629382	3.05054
OUCS0155/20180424/0.png	flexion		NOUCS0155	249.558	242.809	0.978659	0.95219	-46.1935	-46.9635	-0.769974	-31.2392	-32.9916	-1.75239	2.52236	14.9543	13.9719	-0.982415	0.95219	0.982415
OUCS0155/20191127/0.png	flexion	TRUE	NOUCS0155	249.404	221.804	0.978056	0.869818	-45	-46.8329	-1.83289	-24.5505	-24.7321	-0.181634	2.01452	20.4495	22.1008	1.65126	0.869818	1.65126
OUCS0156/20180629/0.png	flexion		NOUCS0156	243.543	249.804	0.955072	0.979623	-45	-48.307	-3.30696	-34.3803	-33.6766	0.703704	4.01067	10.6197	14.6303	4.01067	0.955072	4.01067
OUCS0156/20200205/0.png	flexion	TRUE	NOUCS0156	247.333	247.759	0.969935	0.971605	-25.9065	-30.2802	-4.37373	-19.6538	-21.173	-1.5192	5.89293	6.25268	9.10721	2.85453	0.969935	2.85453
OUCS0157/20180813/0.png	flexion		NOUCS0157	248.862	169.746	0.97593	0.66567	-72.1039	-70.3857	1.71815	-49.0856	-52.6428	-3.55718	5.27533	23.0183	17.7429	-5.27533	0.66567	5.27533
OUCS0157/20190403/0.png	flexion	TRUE	NOUCS0157	251.2	166.508	0.985098	0.652971	-49.5248	-48.1007	1.42411	-37.2553	-37.5711	-0.315847	1.73996	12.2695	10.5295	-1.73996	0.652971	1.73996
OUCS0158/20180710/0.png	flexion		NOUCS0158	240.246	214.763	0.94214	0.842207	-29.2488	-29.351	-0.102172	-32.9694	-34.2875	-1.31808	1.42025	-3.72058	-4.93649	-1.21591	0.842207	1.21591
OUCS0158/20191009/0.png	flexion	TRUE	NOUCS0158	237.145	190.725	0.929981	0.747943	-32.4712	-33.0003	-0.529089	-33.3664	-37.2687	-3.90233	4.43142	-0.895174	-4.26841	-3.37324	0.747943	3.37324
OUCS0159/20180724/0.png	flexion		NOUCS0159	205.783	116.806	0.806991	0.458065	-32.1523	-33.4098	-1.25754	-38.1572	-24.8754	13.2819	14.5394	-6.00493	8.53447	14.5394	0.458065	14.5394
OUCS0159/20200311/0.png	flexion	TRUE	NOUCS0159	211.614	161.263	0.829857	0.632405	-33.6901	-35.2577	-1.5676	-35.2867	-30.8165	4.47028	6.03788	-1.59668	4.44119	6.03788	0.632405	6.03788
OUCS0160/20190703/0.png	flexion	TRUE	NOUCS0160	245.712	106.218	0.963575	0.416542	-37.0107	-36.7839	0.226814	-60.4222	-61.577	-1.15486	1.38168	-23.4115	-24.7932	-1.38168	0.416542	1.38168
OUCS0161/20191105/0.png	flexion		NOUCS0161	242.341	143.057	0.950357	0.561006	-39.1737	-38.7071	0.466539	-41.6335	-41.1543	0.479264	0.945803	-2.45988	-2.44716	0.0127253	0.561006	0.0127253
OUCS0162/20191111/0.png	flexion		NOUCS0162	216.458	153.745	0.848856	0.60292	-57.1715	-56.6206	0.550809	-28.1786	-31.6651	-3.48647	4.03728	28.9929	24.9556	-4.03728	0.60292	4.03728
OUCS0165/20191002/0.png	flexion	TRUE	NOUCS0165	219.745	154.723	0.861745	0.606758	-75.7189	-80.3371	-4.61818	-31.8274	-34.4273	-2.59989	7.21807	43.8915	45.9097	2.01829	0.606758	2.01829
OUCS0167/20190702/0.png	flexion		NOUCS0167	242.941	201.963	0.95271	0.792012	-12.2953	-16.9857	-4.69041	-29.4759	-26.3211	3.15481	7.84522	-17.1806	-9.3354	7.84522	0.792012	7.84522
OUCS0169/20200129/0.png	flexion		NOUCS0169	248.19	252.347	0.973296	0.989596	-49.6859	-50.2803	-0.594422	-29.0546	-28.9321	0.122469	0.716891	20.6313	21.3482	0.716891	0.973296	0.716891
OUCS0170/20200908/0.png	flexion		NOUCS0170	241.816	251.769	0.948299	0.98733	-18.8384	-17.7641	1.07435	-29.7449	-28.532	1.21284	2.28719	-10.9064	-10.768	0.138483	0.948299	0.138483
OUCS0171/20191210/0.png	flexion		NOUCS0171	247.85	252.125	0.971961	0.988725	-32.9052	-32.8194	0.0858676	-36.2188	-38.067	-1.84821	1.93408	-3.31359	-5.24767	-1.93408	0.971961	1.93408
OUCS0174/20191002/0.png	flexion	TRUE	NOUCS0174	223.106	213.545	0.874927	0.837433	-32.4211	-32.0683	0.352779	-52.0789	-53.4193	-1.34034	1.69312	-19.6579	-21.351	-1.69312	0.837433	1.69312
OUCS0175/20200812/0.png	flexion	TRUE	NOUCS0175	231.333	251.839	0.90719	0.987605	-59.6419	-60.118	-0.476095	-35.6764	-35.1543	0.522152	0.998247	23.9655	24.9637	0.998247	0.90719	0.998247
OUCS0176/20190625/0.png	flexion	TRUE	NOUCS0176	247.958	209.25	0.972386	0.820588	-53.7147	-54.8755	-1.16077	-56.4025	-50.8335	5.56903	6.7298	-2.68776	4.04203	6.7298	0.820588	6.7298
OUCS0180/20190716/0.png	flexion		NOUCS0180	253.833	242.755	0.995425	0.951979	-50.7106	-49.2285	1.48211	-29.4275	-30.8679	-1.44045	2.92256	21.2831	18.3606	-2.92256	0.951979	2.92256
OUCS0181/20191211/1.png	flexion		NOUCS0181	248.896	194.404	0.976062	0.762367	-56.5048	-59.2159	-2.71109	-49.0856	-57.4158	-8.33018	11.0413	7.4192	1.80011	-5.61909	0.762367	5.61909
OUCS0182/20190612/0.png	flexion		NOUCS0182	240.792	247.377	0.944281	0.970107	-67.3287	-64.7008	2.62787	-32.1372	-28.3503	3.78692	6.41479	35.1914	36.3505	1.15904	0.944281	1.15904
OUCS0183/20191115/0.png	flexion	TRUE	NOUCS0047	229.667	241.98	0.900654	0.948941	-36.4444	-38.3246	-1.88019	-34.0459	-33.8456	0.200299	2.08049	2.3985	4.47899	2.08049	0.900654	2.08049
OUCS0184/20200121/0.png	flexion		NOUCS0184	217.179	182.61	0.851684	0.716117	-36.0274	-38.5863	-2.55895	-64.6871	-58.4203	6.26682	8.82577	-28.6597	-19.834	8.82577	0.716117	8.82577
OUCS0185/20200515/0.png	flexion	TRUE	NOUCS0185	245.25	247.68	0.961765	0.971294	-32.2288	-32.3671	-0.138377	-6.70984	-7.93077	-1.22093	1.35931	25.5189	24.4364	-1.08255	0.961765	1.08255
OUCS0186/20190902/0.png	flexion		NOUCS0186	247.927	233.51	0.972262	0.915726	-29.1808	-29.3525	-0.171674	-17.4958	-25.1833	-7.68751	7.85918	11.685	4.16921	-7.51583	0.915726	7.51583
OUCS0187/20191009/0.png	flexion		NOUCS0187	237.024	223.731	0.929505	0.877376	-36.573	-36.6081	-0.0351124	-25.3462	-28.8168	-3.47062	3.50574	11.2269	7.79134	-3.43551	0.877376	3.43551
OUCS0188/20190801/0.png	flexion		NOUCS0188	211.429	245.549	0.829132	0.962937	-41.8202	-45.9101	-4.08993	-28.8866	-30.9958	-2.10921	6.19914	12.9336	14.9143	1.98072	0.829132	1.98072
OUCS0189/20191002/0.png	flexion		NOUCS0189	244.479	250.098	0.958742	0.980777	-25.9065	-25.643	0.26349	-28.393	-27.0383	1.35468	1.61817	-2.48651	-1.39533	1.09119	0.958742	1.09119
OUCS0190/20190730/0.png	flexion		NOUCS0190	249.196	205.673	0.97724	0.80656	-71.5651	-69.3463	2.2188	-51.1886	-57.1536	-5.96501	8.18381	20.3764	12.1926	-8.18381	0.80656	8.18381
OUCS0191/20200728/0.png	flexion		NOUCS0191	245.646	251.939	0.963317	0.987995	-52.8958	-54.4031	-1.50734	-45	-41.7984	3.20158	4.70892	7.89577	12.6047	4.70892	0.963317	4.70892
OUCS0193/20190508/0.png	flexion	TRUE	NOUCS0193	253.941	244.815	0.995848	0.960058	-21.5571	-21.2557	0.301339	-38.3514	-38.0979	0.253409	0.554747	-16.7943	-16.8422	-0.04793	0.960058	0.04793
OUCS0194/20210416/0.png	flexion		NOUCS0194	230.098	232.826	0.902345	0.913043	-16.0399	-15.452	0.587898	-39.7261	-38.8229	0.903192	1.49109	-23.6862	-23.3709	0.315294	0.902345	0.315294
OUCS0195/20200626/0.png	flexion		NOUCS0195	243.196	246.702	0.953711	0.967458	-72.0721	-70.2255	1.84657	-19.0256	-19.3136	-0.288019	2.13459	53.0465	50.9119	-2.13459	0.953711	2.13459
OUCS0196/20210405/0.png	flexion		NOUCS0196	245.244	223.796	0.961741	0.877631	-47.9682	-47.2257	0.742559	-33.3664	-30.4224	2.94398	3.68654	14.6019	16.8033	2.20143	0.877631	2.20143
OUCS0197/20210312/0.png	flexion		NOUCS0021	221.789	240.778	0.869763	0.944227	-42.7974	-43.4273	-0.629869	-41.7428	-40.7693	0.973442	1.60331	1.05462	2.65793	1.60331	0.869763	1.60331
OUCS0198/20200527/0.png	flexion	TRUE	NOUCS0198	184.42	155.735	0.723216	0.610724	-27.5252	-36.3637	-8.83846	-33.0239	-33.9595	-0.935638	9.7741	-5.49864	2.40418	7.90283	0.610724	7.90283
OUCS0199/20210406/0.png	flexion		NOUCS0199	228.65	140.727	0.896667	0.551872	-44.0452	-39.3976	4.64758	-25.0169	-22.2896	2.72726	7.37485	19.0283	17.1079	-1.92032	0.551872	1.92032
OUCS0200/20200430/0.png	flexion		NOUCS0200	240	237.208	0.941176	0.930226	-67.5572	-64.8294	2.72781	-68.3691	-59.2746	9.0945	11.8223	-0.811867	5.55482	6.36669	0.930226	6.36669
OUCS0201/20200325/0.png	flexion	TRUE	NOUCS0201	234.346	186.567	0.919005	0.731634	-47.3278	-52.6931	-5.36524	-32.4211	-32.9061	-0.485002	5.85024	14.9068	19.787	4.88024	0.731634	4.88024
OUCS0202/20200123/0.png	flexion		NOUCS0202	237.153	226.782	0.93001	0.88934	-59.5002	-58.1001	1.40009	-52.4716	-52.3434	0.128188	1.52828	7.02861	5.7567	-1.27191	0.88934	1.27191
OUCS0204/20191030/0.png	flexion	TRUE	NOUCS0204	219.78	217.94	0.861884	0.854667	-17.1027	-16.3849	0.717799	-6.34019	-8.71365	-2.37346	3.09126	10.7625	7.67128	-3.09126	0.854667	3.09126
OUCS0206/20190926/0.png	flexion		NOUCS0206	248.615	225.762	0.974962	0.885341	-38.047	-37.1281	0.918937	-40.4261	-43.8768	-3.45077	4.36971	-2.37904	-6.74874	-4.36971	0.885341	4.36971
OUCS0208/20191204/0.png	flexion		NOUCS0208	250.674	251.333	0.983037	0.985621	-39.0531	-38.3621	0.690989	-31.5043	-31.6894	-0.185177	0.876166	7.54887	6.6727	-0.876166	0.983037	0.876166
OUCS0209/20200116/0.png	flexion		NOUCS0209	213.216	98.0364	0.83614	0.384456	-51.4588	-53.5665	-2.10764	-39.6107	-37.3396	2.27111	4.37875	11.8481	16.2269	4.37875	0.384456	4.37875
OUCS0211/20191023/0.png	flexion		NOUCS0211	250.333	246.764	0.981699	0.967701	-51.3402	-52.3895	-1.04928	-28.5514	-29.6246	-1.07318	2.12246	22.7888	22.7649	-0.0238947	0.967701	0.0238947
OUCS0212/20210323/0.png	flexion		NOUCS0212	250.814	242.289	0.983584	0.950153	-35.1342	-36.2769	-1.14271	-32.7843	-36.7243	-3.94007	5.08277	2.34991	-0.447447	-2.79736	0.950153	2.79736
OUCS0213/20200401/0.png	flexion	TRUE	NOUCS0213	235.892	248.186	0.925066	0.973279	-33.9591	-38.7213	-4.76219	-31.3903	-35.2026	-3.81233	8.57452	2.56879	3.51866	0.949866	0.925066	0.949866
OUCS0214/20201117/0.png	flexion		NOUCS0214	222.574	199.271	0.872841	0.781454	-64.2593	-63.8543	0.405014	-46.6366	-46.6491	-0.0125393	0.417554	17.6227	17.2052	-0.417554	0.781454	0.417554
OUCS0215/20191106/0.png	flexion		NOUCS0215	226.458	231.154	0.888072	0.906486	-57.2648	-57.1653	0.0994919	-30.5792	-29.1401	1.43917	1.53867	26.6855	28.0252	1.33968	0.888072	1.33968
OUCS0216/20201014/0.png	flexion		NOUCS0001	213.935	235.803	0.83896	0.924719	-39.4007	-40.088	-0.687358	-22.7965	-21.4276	1.36897	2.05632	16.6041	18.6605	2.05632	0.83896	2.05632
OUCS0217/20191113/0.png	flexion		NOUCS0002	253.326	226.702	0.993436	0.889026	-59.9314	-56.3283	3.60312	1.07602e-10	-1.04055	-1.04055	4.64368	59.9314	55.2877	-4.64368	0.889026	4.64368
OUCS0218/20200623/0.png	flexion		NOUCS0218	248.778	237.207	0.975599	0.930223	-50.3893	-48.7501	1.63917	-34.2611	-32.7924	1.46866	3.10783	16.1282	15.9577	-0.170515	0.930223	0.170515
OUCS0219/20191216/0.png	flexion		NOUCS0219	249.286	250.3	0.977591	0.981569	-34.2157	-38.0777	-3.862	-22.6199	-20.779	1.84089	5.70289	11.5958	17.2987	5.70289	0.977591	5.70289
OUCS0220/20201111/0.png	flexion		NOUCS0220	233.379	78.8889	0.915211	0.309368	-73.1014	-71.33	1.77131	-30.4998	-26.2543	4.24551	6.01682	42.6015	45.0757	2.47419	0.309368	2.47419
OUCS0223/20210128/0.png	flexion		NOUCS0223	234.878	195.146	0.92109	0.76528	-50.0796	-51.0501	-0.970511	-43.6468	-41.9885	1.65828	2.62879	6.4328	9.06159	2.62879	0.76528	2.62879
OUCS0224/20191017/0.png	flexion		NOUCS0224	249.317	250.898	0.977714	0.983914	-53.8418	-54.8095	-0.967712	-29.2192	-28.6858	0.533421	1.50113	24.6226	26.1237	1.50113	0.977714	1.50113
OUCS0225/20200331/0.png	flexion	TRUE	NOUCS0225	219.911	239.023	0.862397	0.937344	-17.8189	-23.7988	-5.97993	-26.5651	-24.0768	2.48826	8.46819	-8.74616	-0.277969	8.46819	0.862397	8.46819
OUCS0227/20200121/0.png	flexion		NOUCS0227	252.308	251.069	0.989442	0.984584	-39.5597	-38.7059	0.853752	-26.8869	-28.3862	-1.4993	2.35305	12.6727	10.3197	-2.35305	0.984584	2.35305
OUCS0228/20200610/0.png	flexion	TRUE	NOUCS0048	227.615	219.595	0.892609	0.861158	-39.9204	-42.8569	-2.93653	-46.7715	-44.2176	2.55387	5.4904	-6.85108	-1.36067	5.4904	0.861158	5.4904
OUCS0229/20200127/0.png	flexion		NOUCS0229	249.974	219.755	0.980289	0.861785	-43.1118	-43.7647	-0.652873	-29.8459	-25.1902	4.65574	5.30862	13.2659	18.5745	5.30862	0.861785	5.30862
OUCS0230/20191202/0.png	flexion		NOUCS0230	234.25	242.17	0.918627	0.949686	-37.3039	-37.6443	-0.340371	-16.9837	-19.4902	-2.50651	2.84688	20.3203	18.1542	-2.16614	0.918627	2.16614
OUCS0231/20200821/0.png	flexion	TRUE	NOUCS0231	246.364	241.95	0.966132	0.948824	-13.0693	-15.4	-2.33073	-16.736	-15.195	1.54098	3.87171	-3.66668	0.205031	3.87171	0.948824	3.87171
OUCS0232/20200203/0.png	flexion		NOUCS0232	250.6	224.66	0.982745	0.88102	-44.6726	-43.9063	0.76626	-30.9638	-25.2097	5.75406	6.52032	13.7088	18.6966	4.9878	0.88102	4.9878
OUCS0233/20200324/0.png	flexion		NOUCS0233	251.152	238.385	0.98491	0.934842	-24.6769	-21.3289	3.34792	-38.1909	-35.2358	2.95512	6.30304	-13.5141	-13.9069	-0.392791	0.934842	0.392791
OUCS0234/20201005/0.png	flexion		NOUCS0234	244.875	250.804	0.960294	0.983546	-65.0136	-64.8875	0.12605	-30.7247	-33.1153	-2.39057	2.51662	34.2889	31.7723	-2.51662	0.960294	2.51662
OUCS0235/20210329/0.png	flexion		NOUCS0235	247.892	250.196	0.972125	0.981161	-38.6598	-37.9199	0.739897	-19.109	-18.6632	0.44581	1.18571	19.5508	19.2567	-0.294087	0.972125	0.294087
OUCS0236/20200616/0.png	flexion		NOUCS0236	245.761	243.49	0.963768	0.954864	-62.7839	-60.0116	2.77234	-31.6075	-31.9254	-0.317912	3.09025	31.1764	28.0861	-3.09025	0.954864	3.09025
OUCS0237/20190828/0.png	flexion		NOUCS0237	234.235	201.113	0.91857	0.788678	-28.3008	-35.3239	-7.02317	-28.393	-30.7204	-2.32736	9.35054	-0.0922637	4.60355	4.69581	0.788678	4.69581
OUCS0239/20201216/0.png	flexion		NOUCS0239	239.333	246.477	0.938562	0.966578	-52.0013	-51.0635	0.937739	-27.3324	-27.8681	-0.535709	1.47345	24.6689	23.1955	-1.47345	0.938562	1.47345
OUCS0240/20200226/0.png	flexion	TRUE	NOUCS0049	242.872	237.264	0.952441	0.930448	-24.2277	-24.4734	-0.245617	-25.2011	-27.0245	-1.82341	2.06903	-0.973378	-2.55117	-1.57779	0.930448	1.57779
OUCS0241/20190723/0.png	flexion		NOUCS0241	251.632	248.119	0.986791	0.973016	-51.789	-53.8789	-2.08992	-52.8041	-51.63	1.17412	3.26404	-1.01512	2.24892	3.26404	0.973016	3.26404
OUCS0242/20191216/0.png	flexion		NOUCS0242	248.125	249.702	0.973039	0.979223	-59.6994	-56.7198	2.9796	-25.796	-26.9093	-1.11326	4.09286	33.9033	29.8105	-4.09286	0.973039	4.09286
OUCS0243/20210224/0.png	flexion		NOUCS0243	231.98	243.036	0.909725	0.953084	-66.529	-65.5598	0.969211	-31.2637	-29.8467	1.41707	2.38628	35.2653	35.7131	0.447855	0.909725	0.447855
OUCS0244/20201027/0.png	flexion		NOUCS0244	218.5	146.423	0.856863	0.574208	-45.5563	-45.1374	0.418857	-36.8699	-35.7647	1.10523	1.52409	8.68635	9.37273	0.686377	0.574208	0.686377
OUCS0245/20200617/0.png	flexion		NOUCS0245	243.707	247.509	0.955713	0.970623	-60.0378	-57.9015	2.1363	-39.5962	-38.2353	1.36096	3.49726	20.4416	19.6663	-0.775343	0.955713	0.775343
OUCS0246/20210113/0.png	flexion		NOUCS0246	216.511	231.69	0.849063	0.908587	-34.4085	-33.9568	0.451672	-17.2815	-19.4112	-2.1297	2.58137	17.127	14.5456	-2.58137	0.849063	2.58137
OUCS0247/20191125/0.png	flexion		NOUCS0247	247.65	249.042	0.971176	0.976634	-36.2853	-34.3017	1.98359	-27.2553	-27.5204	-0.265119	2.24871	9.02994	6.78123	-2.24871	0.971176	2.24871
OUCS0248/20190827/0.png	flexion		NOUCS0248	252.865	244.792	0.991627	0.959967	-43.6678	-42.3569	1.31093	-29.6045	-31.8104	-2.20592	3.51685	14.0633	10.5465	-3.51685	0.959967	3.51685
OUCS0250/20201009/0.png	flexion		NOUCS0250	243.864	236.086	0.956328	0.925828	-49.8566	-49.1708	0.685795	-22.9321	-22.1751	0.757023	1.44282	26.9245	26.9957	0.0712276	0.925828	0.0712276
OUCS0251/20201104/0.png	flexion		NOUCS0251	232.789	224.675	0.9129	0.881078	-44.0906	-42.2977	1.7929	-40.2002	-42.5215	-2.32137	4.11427	3.89046	-0.223812	-4.11427	0.881078	4.11427
OUCS0252/20200306/0.png	flexion		NOUCS0252	252.105	253.275	0.988648	0.993235	-47.6264	-48.903	-1.27659	-41.7428	-40.5898	1.15294	2.42953	5.88363	8.31316	2.42953	0.988648	2.42953
OUCS0253/20200629/0.png	flexion	TRUE	NOUCS0253	216.491	231.576	0.848983	0.90814	-56.9969	-56.9306	0.066325	-29.1761	-30.4851	-1.30898	1.3753	27.8208	26.4455	-1.3753	0.848983	1.3753
OUCS0254/20201215/0.png	flexion		NOUCS0254	248.818	241.945	0.975758	0.948806	-32.1372	-32.7565	-0.619255	-24.7395	-24.36	0.379463	0.998718	7.39774	8.39646	0.998718	0.948806	0.998718
OUCS0255/20191111/0.png	flexion		NOUCS0255	230	231.174	0.901961	0.906564	-87.0391	-82.3358	4.70324	-32.2756	-33.4179	-1.14222	5.84546	54.7634	48.918	-5.84546	0.901961	5.84546
OUCS0257/20200602/0.png	flexion		NOUCS0257	250.233	248.378	0.981307	0.974031	-47.9609	-45.8975	2.06345	-20.556	-18.4186	2.13747	4.20092	27.4049	27.4789	0.0740196	0.974031	0.0740196
OUCS0258/20191113/0.png	flexion		NOUCS0050	224.075	191	0.878725	0.74902	-46.8183	-49.7852	-2.96691	-32.6003	-34.6293	-2.02898	4.99589	14.218	15.1559	0.937932	0.74902	0.937932
OUCS0259/20190520/0.png	flexion		NOUCS0259	255	251.426	1	0.985982	-56.9761	-57.0511	-0.0749902	-25.3777	-25.947	-0.569229	0.644219	31.5984	31.1041	-0.494239	0.985982	0.494239
OUCS0260/20200203/0.png	flexion		NOUCS0260	247.3	242.48	0.969804	0.950902	-40.0729	-41.8192	-1.74631	-17.8189	-14.9614	2.85754	4.60384	22.254	26.8578	4.60384	0.950902	4.60384
OUCS0261/20191128/0.png	flexion		NOUCS0261	238.27	253.25	0.934393	0.993137	-39.6107	-37.9666	1.64413	-30.8542	-32.7027	-1.84853	3.49267	8.75648	5.26382	-3.49267	0.934393	3.49267
OUCS0262/20201120/0.png	flexion		NOUCS0262	239.786	205.844	0.940336	0.807233	-56.9442	-56.6561	0.288121	-51.4495	-54.8451	-3.39558	3.6837	5.49464	1.81094	-3.6837	0.807233	3.6837
OUCS0263/20210121/0.png	flexion		NOUCS0263	244.95	227.171	0.960588	0.890868	-49.4608	-50.252	-0.791166	-47.0025	-46.5633	0.439231	1.2304	2.45832	3.68871	1.2304	0.890868	1.2304
OUCS0264/20200318/0.png	flexion	TRUE	NOUCS0051	244.684	249.396	0.959546	0.978024	-41.4552	-40.3694	1.08586	-27.2842	-29.2869	-2.00273	3.08859	14.171	11.0824	-3.08859	0.959546	3.08859
OUCS0265/20210427/0.png	flexion		NOUCS0265	194.341	213.605	0.762121	0.837665	-54.7524	-54.5488	0.203593	-43.1817	-43.9684	-0.78667	0.990263	11.5707	10.5805	-0.990263	0.762121	0.990263
OUCS0266/20200217/0.png	flexion		NOUCS0266	250.861	249.49	0.983769	0.978391	-47.5261	-44.9842	2.54196	-19.3164	-21.3245	-2.00818	4.55014	28.2098	23.6596	-4.55014	0.978391	4.55014
OUCS0267/20200309/0.png	flexion		NOUCS0267	223.544	170.706	0.876643	0.669435	-66.8014	-63.9149	2.88654	-34.5923	-33.2488	1.34348	4.23001	32.2091	30.6661	-1.54306	0.669435	1.54306
OUCS0268/20201223/0.png	flexion		NOUCS0268	250.588	228.727	0.982699	0.89697	-56.1215	-55.0989	1.02259	-34.7778	-36.0755	-1.29764	2.32022	21.3436	19.0234	-2.32022	0.89697	2.32022
OUCS0269/20200428/0.png	flexion		NOUCS0269	251.705	243.333	0.987077	0.954248	-41.4785	-37.0616	4.41692	-30.556	-31.4097	-0.853786	5.27071	10.9226	5.65187	-5.27071	0.954248	5.27071
OUCS0270/20200617/0.png	flexion	TRUE	NOUCS0270	205.317	217.298	0.805165	0.85215	-54.2726	-58.4883	-4.21567	-27.4991	-25.6488	1.85032	6.066	26.7735	32.8395	6.066	0.805165	6.066
OUCS0271/20200930/0.png	flexion		NOUCS0271	242.019	238.509	0.949095	0.93533	-64.0256	-63.6723	0.353316	-34.7652	-35.59	-0.824818	1.17813	29.2604	28.0823	-1.17813	0.93533	1.17813
OUCS0272/20191216/0.png	flexion		NOUCS0272	250	254.362	0.980392	0.997497	-55.6539	-56.0687	-0.414795	-43.2643	-43.4973	-0.233006	0.647801	12.3896	12.5714	0.18179	0.980392	0.18179
OUCS0273/20191105/0.png	flexion		NOUCS0273	225.568	225.395	0.884579	0.883901	-51.9811	-52.0704	-0.0893799	-38.0189	-37.3854	0.633551	0.722931	13.9621	14.685	0.722931	0.883901	0.722931
OUCS0274/20210413/0.png	flexion		NOUCS0274	249.395	251.6	0.978019	0.986667	-41.9335	-42.3771	-0.443626	-22.9541	-23.7335	-0.779397	1.22302	18.9794	18.6437	-0.335771	0.978019	0.335771
OUCS0275/20200715/0.png	flexion	TRUE	NOUCS0275	205.16	88.9655	0.804549	0.348884	-55.204	-53.9696	1.23437	-49.8739	-29.6929	20.181	21.4153	5.33008	24.2767	18.9466	0.348884	18.9466
OUCS0276/20201109/0.png	flexion		NOUCS0276	244.162	240.36	0.957499	0.942588	-38.2902	-38.0442	0.245991	-17.1524	-17.5626	-0.410136	0.656126	21.1377	20.4816	-0.656126	0.942588	0.656126
OUCS0277/20200303/0.png	flexion		NOUCS0277	245.422	205.608	0.96244	0.806305	-55.5481	-54.528	1.02009	-25.1448	-26.2078	-1.063	2.08309	30.4033	28.3202	-2.08309	0.806305	2.08309
OUCS0279/20190816/0.png	flexion		NOUCS0279	206.575	241.83	0.810098	0.948354	-36.2538	-35.5065	0.747319	-14.0362	-14.9961	-0.959901	1.70722	22.2176	20.5104	-1.70722	0.810098	1.70722
OUCS0282/20201126/0.png	flexion		NOUCS0282	251.326	162.213	0.985592	0.63613	-36.9953	-34.8806	2.11471	-27.1213	-30.1326	-3.01128	5.12599	9.87397	4.74798	-5.12599	0.63613	5.12599
OUCS0283/20190531/0.png	flexion		NOUCS0283	248.468	238.125	0.974385	0.933824	-51.8013	-50.4306	1.37071	-28.8427	-33.6897	-4.84702	6.21774	22.9587	16.7409	-6.21774	0.933824	6.21774
OUCS0285/20201028/0.png	flexion	TRUE	NOUCS0053	222.465	230.771	0.872412	0.904984	-37.2348	-37.0446	0.190253	-38.9041	-39.2797	-0.375519	0.565772	-1.6693	-2.23508	-0.565772	0.872412	0.565772
OUCS0286/20190701/0.png	flexion		NOUCS0286	242.526	250.102	0.951084	0.980792	-35.2176	-36.6816	-1.46399	-4.23639	-0.629182	3.60721	5.0712	30.9812	36.0524	5.0712	0.951084	5.0712
OUCS0287/20200701/0.png	flexion		NOUCS0287	233.5	174.694	0.915686	0.685074	-40.8818	-46.099	-5.21717	-52.3344	-52.895	-0.560595	5.77777	-11.4526	-6.79599	4.65658	0.685074	4.65658
OUCS0288/20190919/0.png	flexion		NOUCS0003	246.482	237.691	0.966597	0.932121	-22.8045	-26.4403	-3.63576	-32.2288	-33.6685	-1.43977	5.07554	-9.42422	-7.22823	2.19599	0.932121	2.19599
OUCS0289/20200826/0.png	flexion		NOUCS0289	249.667	242.87	0.979085	0.95243	-51.6048	-52.942	-1.33721	-20.3949	-21.0503	-0.655453	1.99266	31.21	31.8917	0.681752	0.95243	0.681752
OUCS0290/20190904/0.png	flexion	TRUE	NOUCS0290	204.96	128.985	0.803765	0.505825	-40.9858	-41.5898	-0.60394	-35.6901	-29.4127	6.2774	6.88134	5.29576	12.1771	6.88134	0.505825	6.88134
OUCS0292/20210125/0.png	flexion		NOUCS0292	242.553	240.528	0.951189	0.943248	-58.5704	-55.3445	3.22596	-22.9541	-22.8958	0.0582883	3.28424	35.6163	32.4487	-3.16767	0.943248	3.16767
OUCS0293/20200729/0.png	flexion	TRUE	NOUCS0293	250.25	253.02	0.981373	0.992234	-41.855	-41.5088	0.346208	-15.8324	-17.3488	-1.51637	1.86257	26.0227	24.1601	-1.86257	0.981373	1.86257
OUCS0294/20190905/0.png	flexion		NOUCS0294	212.905	241.038	0.834921	0.945249	-30.6186	-31.2211	-0.60254	-19.8321	-21.5851	-1.75302	2.35556	10.7865	9.636	-1.15048	0.834921	1.15048
OUCS0297/20200317/0.png	flexion		NOUCS0297	248.279	251.521	0.973643	0.986356	-27.9795	-30.3811	-2.40166	-18.4349	-21.3074	-2.87247	5.27413	9.54453	9.07372	-0.470805	0.973643	0.470805
OUCS0298/20200930/0.png	flexion	TRUE	NOUCS0054	246.045	233.286	0.964884	0.914846	-41.5761	-40.225	1.35117	-31.5222	-28.3184	3.20374	4.55491	10.054	11.9065	1.85257	0.914846	1.85257
OUCS0299/20200219/2.png	flexion		NOUCS0299	230.8	228.271	0.905098	0.895182	-47.7263	-48.4465	-0.720148	7.53945	3.24637	-4.29308	5.01323	55.2658	51.6928	-3.57293	0.895182	3.57293
OUCS0300/20191225/0.png	flexion	TRUE	NOUCS0300	216.093	229.592	0.847424	0.90036	-29.5604	-18.6524	10.908	-29.9816	-33.2354	-3.25376	14.1617	-0.421285	-14.583	-14.1617	0.847424	14.1617
OUCS0301/20200212/0.png	flexion		NOUCS0301	249.324	195.225	0.977742	0.765588	-65.556	-62.811	2.74502	-34.0193	-27.2471	6.77224	9.51726	31.5367	35.5639	4.02722	0.765588	4.02722
OUCS0302/20191226/0.png	flexion		NOUCS0302	247.55	244.469	0.970784	0.958703	-39.2454	-39.3063	-0.0608289	-26.811	-27.755	-0.944094	1.00492	12.4345	11.5512	-0.883265	0.958703	0.883265
OUCS0303/20200826/0.png	flexion		NOUCS0303	245.886	242	0.964258	0.94902	-33.6901	-35.297	-1.60692	-11.0702	-14.2634	-3.19323	4.80015	22.6199	21.0336	-1.58631	0.94902	1.58631
OUCS0304/20200818/0.png	flexion		NOUCS0304	252.391	199.422	0.98977	0.782048	-47.4896	-48.2504	-0.760848	-32.7995	-33.8711	-1.07158	1.83242	14.69	14.3793	-0.310728	0.782048	0.310728
OUCS0306/20190528/0.png	flexion		NOUCS0306	212.229	242.114	0.832269	0.949465	-35.4555	-33.9031	1.55235	-36.7328	-30.3939	6.33894	7.89129	-1.27735	3.50923	4.78659	0.832269	4.78659
OUCS0307/20190717/0.png	flexion	TRUE	NOUCS0307	222.686	212.031	0.87328	0.831493	-51.9343	-53.4419	-1.50754	-24.7751	-29.4176	-4.64246	6.14999	27.1592	24.0243	-3.13492	0.831493	3.13492
OUCS0309/20200212/0.png	flexion	TRUE	NOUCS0309	243.053	91.3659	0.953148	0.358297	-21.5713	-22.6103	-1.03901	6.26349	-3.69711	-9.9606	10.9996	27.8348	18.9132	-8.92159	0	8.92159
OUCS0312/20190513/0.png	flexion		NOUCS0312	189.156	233.451	0.741789	0.915494	-45	-43.0335	1.96654	-32.074	-32.8141	-0.740095	2.70663	12.926	10.2194	-2.70663	0.741789	2.70663
OUCS0314/20210315/0.png	flexion		NOUCS0314	214.025	222.98	0.839314	0.874433	-54.1302	-55.2303	-1.10013	-25.7873	-27.4069	-1.61952	2.71965	28.3428	27.8235	-0.519398	0.839314	0.519398
OUCS0315/20210326/0.png	flexion		NOUCS0315	251.533	249.036	0.986405	0.976611	-32.3302	-32.9302	-0.600013	-24.1284	-21.2804	2.84805	3.44806	8.20178	11.6498	3.44806	0.976611	3.44806
OUCS0316/20191112/0.png	flexion		NOUCS0316	247.326	182.327	0.969906	0.715006	-43.7982	-42.4683	1.32982	-24.2744	-27.1054	-2.83093	4.16075	19.5237	15.363	-4.16075	0.715006	4.16075
OUCS0318/20200715/0.png	flexion	TRUE	NOUCS0318	159.386	133.727	0.625043	0.524421	1.8183	11.3527	9.53438	-11.6115	-5.05929	6.55219	16.0866	-13.4298	-16.412	-2.98219	0	2.98219
OUCS0319/20190814/0.png	flexion		NOUCS0319	252.609	244.788	0.990622	0.959955	-57.4649	-57.0201	0.444861	-7.23692	-6.99639	0.240534	0.685395	50.228	50.0237	-0.204326	0.959955	0.204326
OUCS0320/20200714/0.png	flexion		NOUCS0320	243.238	215.558	0.953875	0.845324	-70.9065	-69.7915	1.11502	-21.5014	-24.1277	-2.62623	3.74125	49.4051	45.6638	-3.74125	0.845324	3.74125
OUCS0321/20190710/0.png	flexion	TRUE	NOUCS0321	118.641	229.396	0.465259	0.899592	11.3099	-51.8318	-63.1417	-23.0704	-7.52017	15.5502	78.692	-34.3803	44.3116	78.692	0.465259	78.692
OUCS0324/20191225/0.png	flexion		NOUCS0324	248.683	240.938	0.975227	0.944853	-61.0203	-59.8814	1.13886	-29.389	-31.7317	-2.3427	3.48157	31.6313	28.1497	-3.48157	0.944853	3.48157
OUCS0326/20210219/0.png	flexion		NOUCS0326	243.351	245.161	0.954319	0.961415	-48.0665	-47.0831	0.983395	-9.5601	-4.67434	4.88575	5.86915	38.5064	42.4087	3.90236	0.954319	3.90236
OUCS0327/20200331/0.png	flexion		NOUCS0327	247.882	230.545	0.972088	0.9041	-61.9661	-60.0335	1.93269	-34.992	-37.6243	-2.63226	4.56494	26.9741	22.4092	-4.56494	0.9041	4.56494
OUCS0328/20210323/0.png	flexion		NOUCS0328	247.459	252.889	0.970429	0.991721	-48.2892	-47.0404	1.24886	-36.8699	-36.4369	0.433033	1.6819	11.4193	10.6035	-0.815832	0.970429	0.815832
OUCS0329/20190730/0.png	flexion		NOUCS0329	249	249.345	0.976471	0.977825	-41.2686	-42.5182	-1.24955	-19.44	-21.614	-2.17393	3.42348	21.8286	20.9042	-0.924378	0.976471	0.924378
OUCS0330/20200605/0.png	flexion		NOUCS0330	251.8	185.696	0.987451	0.728218	-47.1211	-45.6322	1.48887	-52.0578	-45.7381	6.31972	7.80858	-4.93675	-0.1059	4.83085	0.728218	4.83085
OUCS0331/20190522/0.png	flexion		NOUCS0331	165.245	35.9778	0.648019	0.141089	-25.4633	-33.2292	-7.76586	-11.9293	-19.4059	-7.4766	15.2425	13.534	13.8233	0.289259	0.141089	0.289259
OUCS0332/20201118/0.png	flexion		NOUCS0332	245.75	235.569	0.963725	0.9238	-46.0416	-43.8973	2.14433	-29.6667	-30.306	-0.63929	2.78362	16.3749	13.5913	-2.78362	0.9238	2.78362
OUCS0334/20200610/0.png	flexion		NOUCS0334	148.429	107.941	0.582073	0.423299	-11.3099	-51.3221	-40.0121	-14.6568	-20.3194	-5.66266	45.6748	-3.34682	31.0026	34.3495	0	34.3495
OUCS0335/20191113/0.png	flexion		NOUCS0335	249.7	195.733	0.979216	0.767582	-47.6026	-47.93	-0.327428	-34.7432	-37.4516	-2.70837	3.0358	12.8594	10.4784	-2.38095	0.767582	2.38095
OUCS0336/20210209/0.png	flexion		NOUCS0336	247.311	245.381	0.969847	0.962278	-63.8384	-62.1961	1.64236	-35.2476	-33.9785	1.26912	2.91149	28.5909	28.2176	-0.37324	0.962278	0.37324
OUCS0338/20201202/0.png	flexion		NOUCS0338	197.805	234.925	0.775705	0.921273	-26.5651	-30.9688	-4.40375	-25.9744	-27.5541	-1.57975	5.98351	0.590657	3.41466	2.824	0.775705	2.824
OUCS0339/20200930/0.png	flexion		NOUCS0339	244.5	193.619	0.958824	0.75929	-38.1909	-41.4442	-3.25323	-16.1722	-15.475	0.697112	3.95035	22.0188	25.9691	3.95035	0.75929	3.95035
OUCS0340/20200608/0.png	flexion		NOUCS0340	240.029	241.457	0.941289	0.946888	-47.7792	-48.2102	-0.430997	-35.2476	-36.684	-1.43645	1.86745	12.5316	11.5261	-1.00545	0.941289	1.00545
OUCS0343/20200205/0.png	flexion		NOUCS0343	250.417	250.902	0.982026	0.983929	-41.6335	-40.1242	1.50935	-33.0481	-32.4923	0.555846	2.06519	8.58541	7.63191	-0.9535	0.982026	0.9535
OUCS0344/20201209/0.png	flexion	TRUE	NOUCS0057	238.222	153.226	0.934205	0.600888	-58.1509	-59.4501	-1.29918	-44.1815	-50.4674	-6.28584	7.58502	13.9694	8.98274	-4.98666	0.600888	4.98666
OUCS0346/20191105/0.png	flexion		NOUCS0346	245.811	245.277	0.963964	0.961869	-55.3048	-56.7206	-1.41578	-26.0168	-26.6864	-0.669637	2.08541	29.2881	30.0342	0.74614	0.961869	0.74614
OUCS0347/20210119/0.png	flexion		NOUCS0347	252.59	248.277	0.990548	0.973634	-40.8151	-39.1174	1.69767	-39.8056	-38.899	0.906544	2.60421	1.00951	0.21839	-0.791123	0.973634	0.791123
OUCS0348/20200310/0.png	flexion		NOUCS0348	249.571	240	0.978711	0.941176	-44.5489	-42.9721	1.5768	-26.8473	-27.7352	-0.887921	2.46473	17.7016	15.2368	-2.46473	0.941176	2.46473
OUCS0349/20201119/0.png	flexion		NOUCS0349	252.289	240.902	0.98937	0.944714	-36.7029	-37.9177	-1.21487	-27.2161	-28.3091	-1.09296	2.30782	9.48674	9.60865	0.12191	0.944714	0.12191
OUCS0350/20190522/0.png	flexion		NOUCS0022	208.857	239.712	0.819048	0.940048	-50.5004	-46.5447	3.95569	-18.0343	-19.2953	-1.26103	5.21672	32.4661	27.2494	-5.21672	0.819048	5.21672
OUCS0351/20200114/0.png	flexion		NOUCS0351	188.087	173.386	0.737596	0.679945	-39.3518	-36.1275	3.22422	-49.7998	-49.1157	0.684103	3.90832	-10.4481	-12.9882	-2.54012	0.679945	2.54012
OUCS0352/20190918/0.png	flexion		NOUCS0059	252.92	219.776	0.991843	0.861865	-35.2476	-36.1353	-0.887689	-40.7946	-41.489	-0.694349	1.58204	-5.54707	-5.35373	0.193339	0.861865	0.193339
OUCS0353/20190827/0.png	flexion		NOUCS0353	247.25	243.5	0.969608	0.954902	-23.0704	-25.4483	-2.37793	-46.606	-43.7616	2.84445	5.22238	-23.5356	-18.3132	5.22238	0.954902	5.22238
OUCS0355/20190911/0.png	flexion		NOUCS0355	206.919	228.812	0.811447	0.897304	-46.7014	-47.4279	-0.726587	-32.2756	-36.716	-4.44032	5.16691	14.4257	10.712	-3.71373	0.811447	3.71373
OUCS0356/20190802/0.png	flexion		NOUCS0356	242.846	198.118	0.952338	0.776932	-55.4516	-55.7041	-0.252433	-38.6598	-30.7589	7.90095	8.15338	16.7918	24.9452	8.15338	0.776932	8.15338
OUCS0357/20200422/0.png	flexion		NOUCS0357	246.449	239.68	0.966467	0.939922	-12.7244	-14.2967	-1.5723	-22.751	-22.5464	0.20461	1.77691	-10.0266	-8.24971	1.77691	0.939922	1.77691
OUCS0359/20190924/0.png	flexion		NOUCS0359	241.579	248.957	0.947368	0.976304	-50.6482	-48.3242	2.32406	-33.4763	-35.1806	-1.7043	4.02836	17.172	13.1436	-4.02836	0.947368	4.02836
OUCS0362/20210308/0.png	flexion		NOUCS0362	241.61	242.759	0.947489	0.951997	-43.8542	-44.9791	-1.12482	-24.3765	-22.0058	2.37069	3.4955	19.4778	22.9733	3.4955	0.947489	3.4955
OUCS0363/20190612/0.png	flexion		NOUCS0363	253.375	252.86	0.993627	0.991608	-53.4475	-53.5361	-0.0886045	-21.6444	-19.3289	2.3155	2.40411	31.8031	34.2072	2.40411	0.991608	2.40411
OUCS0364/20200212/0.png	flexion		NOUCS0060	249.333	228.549	0.977778	0.896271	-43.977	-44.7341	-0.757118	-35.0494	-35.6475	-0.598135	1.35525	8.9276	9.08658	0.158984	0.896271	0.158984
OUCS0365/20200205/0.png	flexion		NOUCS0365	250.833	250.865	0.98366	0.983786	-60.2551	-58.5854	1.66969	-28.393	-28.7196	-0.326597	1.99629	31.8621	29.8658	-1.99629	0.98366	1.99629
OUCS0367/20190603/0.png	flexion		NOUCS0367	247	235.72	0.968627	0.924392	-58.3925	-54.9717	3.42083	-36.3844	-38.6015	-2.21716	5.63799	22.0081	16.3702	-5.63799	0.924392	5.63799
OUCS0368/20201030/0.png	flexion		NOUCS0368	201.788	227.932	0.791325	0.89385	-51.3402	-48.1491	3.19108	-29.5604	-27.3725	2.18784	5.37892	21.7798	20.7766	-1.00324	0.791325	1.00324
OUCS0369/20201125/0.png	flexion		NOUCS0369	240.897	252.026	0.944696	0.988336	-56.7064	-51.6689	5.03756	-33.0558	-33.7167	-0.660875	5.69844	23.6506	17.9522	-5.69844	0.944696	5.69844
OUCS0372/20210317/0.png	flexion		NOUCS0372	237.2	210.918	0.930196	0.82713	-52.125	-49.6897	2.4353	-29.1808	-36.2015	-7.02068	9.45598	22.9442	13.4882	-9.45598	0.82713	9.45598
OUCS0373/20200109/0.png	flexion		NOUCS0373	243.023	193.375	0.953032	0.758333	-53.1301	-52.404	0.726064	-33.6901	-31.8992	1.79089	2.51695	19.44	20.5049	1.06483	0.758333	1.06483
OUCS0374/20200707/0.png	flexion		NOUCS0374	226.292	249.615	0.887418	0.978884	-65.6955	-62.8552	2.84022	-38.7966	-38.108	0.688538	3.52876	26.8989	24.7472	-2.15168	0.887418	2.15168
OUCS0375/20190827/0.png	flexion		NOUCS0375	245.382	242.596	0.962284	0.951356	-42.0492	-42.2562	-0.206986	-28.1562	-29.2157	-1.05952	1.26651	13.893	13.0405	-0.852538	0.951356	0.852538
OUCS0376/20200124/0.png	flexion		NOUCS0376	241.583	234.255	0.947386	0.918648	-46.5766	-44.1471	2.42945	-24.0265	-25.6447	-1.61819	4.04764	22.55	18.5024	-4.04764	0.918648	4.04764
OUCS0377/20191021/0.png	flexion		NOUCS0377	252.15	241.804	0.988824	0.948251	-39.1304	-39.7101	-0.579685	-19.5159	-22.0277	-2.5118	3.09149	19.6145	17.6824	-1.93212	0.948251	1.93212
OUCS0378/20190507/0.png	flexion		NOUCS0378	251.447	245.465	0.986066	0.962608	-23.9625	-21.7854	2.1771	-42.7094	-41.2274	1.48199	3.65909	-18.7469	-19.442	-0.695115	0.962608	0.695115
OUCS0379/20200128/0.png	flexion		NOUCS0379	247.676	225.867	0.971277	0.885752	-36.4854	-35.4795	1.00595	-31.079	-30.4031	0.675963	1.68191	5.40637	5.07638	-0.329987	0.885752	0.329987
OUCS0380/20191106/0.png	flexion		NOUCS0380	248.045	245.558	0.972727	0.962971	-21.2974	-22.3667	-1.06934	-5.33216	-4.07022	1.26194	2.33128	15.9652	18.2965	2.33128	0.962971	2.33128
OUCS0381/20200421/0.png	flexion		NOUCS0381	252.512	239.273	0.990242	0.938324	-63.4349	-60.9042	2.53071	-31.2184	-34.9161	-3.69766	6.22837	32.2165	25.9882	-6.22837	0.938324	6.22837
OUCS0382/20190724/1.png	flexion		NOUCS0382	225.887	240.117	0.885831	0.941634	-51.6799	-51.8139	-0.134053	-37.4927	-35.8699	1.62272	1.75678	14.1872	15.944	1.75678	0.885831	1.75678
OUCS0383/20200309/0.png	flexion		NOUCS0383	249.689	247.561	0.979172	0.970829	-50.3009	-48.7006	1.60033	-27.8597	-28.0426	-0.182914	1.78324	22.4413	20.658	-1.78324	0.970829	1.78324
OUCS0384/20190925/0.png	flexion		NOUCS0384	241.619	227.786	0.947526	0.893277	-59.5742	-54.8653	4.70892	-43.5057	-40.4212	3.08443	7.79335	16.0685	14.4441	-1.62449	0.893277	1.62449
OUCS0385/20190820/0.png	flexion	TRUE	NOUCS0385	205.047	121.628	0.804104	0.476972	-38.4537	-37.8827	0.571026	-28.4956	-32.6736	-4.17797	4.74899	9.95807	5.20908	-4.74899	0.476972	4.74899
OUCS0386/20210310/0.png	flexion		NOUCS0386	249.932	244.49	0.980125	0.958784	-33.1579	-34.9391	-1.78115	-13.3602	-14.019	-0.658751	2.4399	19.7977	20.9201	1.1224	0.958784	1.1224
OUCS0386/20210310/3.png	flexion		NOUCS0386	249.932	244.49	0.980125	0.958784	-32.4276	-34.9391	-2.51152	-13.8847	-14.019	-0.134302	2.64582	18.5429	20.9201	2.37722	0.958784	2.37722
OUCS0387/20200210/0.png	flexion		NOUCS0387	245.61	250.22	0.963176	0.981255	-21.6309	-19.9286	1.70226	-17.2658	-18.0234	-0.757604	2.45986	4.36508	1.90522	-2.45986	0.963176	2.45986
OUCS0387/20210219/0.png	flexion		NOUCS0387	249.067	240.058	0.976732	0.941403	-9.18884	-9.01737	0.171469	-14.6209	-16.0683	-1.4474	1.61887	-5.43204	-7.05091	-1.61887	0.941403	1.61887
OUCS0388/20200624/0.png	flexion		NOUCS0388	248.978	245.127	0.976385	0.961283	-27.582	-28.7853	-1.20331	-24.444	-21.9328	2.51118	3.71449	3.13807	6.85257	3.71449	0.961283	3.71449
OUCS0388/20200624/2.png	flexion		NOUCS0388	248.978	245.127	0.976385	0.961283	-27.4744	-28.7853	-1.31091	-22.9541	-21.9328	1.02131	2.33222	4.52035	6.85257	2.33222	0.961283	2.33222
OUCS0389/20200420/0.png	flexion		NOUCS0389	250.619	234.16	0.98282	0.918275	-33.518	-33.7967	-0.278706	-25.8519	-26.8852	-1.03336	1.31207	7.66615	6.91149	-0.754657	0.918275	0.754657
OUCS0389/20200420/2.png	flexion		NOUCS0389	250.619	234.16	0.98282	0.918275	-32.9052	-33.7967	-0.891471	-27.1081	-26.8852	0.222898	1.11437	5.79712	6.91149	1.11437	0.918275	1.11437
OUCS0390/20190819/0.png	flexion		NOUCS0390	250.42	217.83	0.982039	0.854236	-35.3948	-34.0497	1.3451	-26.822	-28.3059	-1.48393	2.82902	8.57281	5.74379	-2.82902	0.854236	2.82902
OUCS0390/20210422/0.png	flexion		NOUCS0390	248.891	183.435	0.976043	0.719355	-21.4677	-19.8573	1.61031	-19.406	-18.5693	0.836642	2.44696	2.06168	1.28801	-0.773673	0.719355	0.773673
OUCS0391/20200218/0.png	flexion		NOUCS0391	253.619	237.148	0.994585	0.929993	-55.6849	-55.4435	0.241449	-22.6199	-23.6379	-1.01802	1.25946	33.065	31.8056	-1.25946	0.929993	1.25946
OUCS0391/20200218/2.png	flexion		NOUCS0391	253.619	237.148	0.994585	0.929993	-57.5789	-55.4435	2.13547	-23.4287	-23.6379	-0.209187	2.34466	34.1502	31.8056	-2.34466	0.929993	2.34466
OUCS0392/20190930/0.png	flexion		NOUCS0392	240.026	228.935	0.941277	0.897783	-63.7681	-62.861	0.907027	-30.9638	-33.8279	-2.86417	3.77119	32.8043	29.0331	-3.77119	0.897783	3.77119
OUCS0392/20190930/2.png	flexion		NOUCS0392	240.026	228.935	0.941277	0.897783	-63.4349	-62.861	0.573916	-32.4712	-33.8279	-1.35673	1.93065	30.9638	29.0331	-1.93065	0.897783	1.93065
OUCS0393/20200909/0.png	flexion		NOUCS0393	220.706	230.896	0.865513	0.905474	-39.8056	-43.5739	-3.76837	-14.4898	-17.0601	-2.57036	6.33873	25.3158	26.5138	1.19801	0.865513	1.19801
OUCS0393/20200909/3.png	flexion		NOUCS0393	220.706	230.896	0.865513	0.905474	-41.1215	-43.5739	-2.45247	-15.4222	-17.0601	-1.63796	4.09043	25.6993	26.5138	0.814502	0.865513	0.814502
OUCS0395/20190625/0.png	flexion		NOUCS0395	237.814	201.778	0.932604	0.791285	-45	-46.9889	-1.98893	-46.2364	-43.093	3.14338	5.1323	-1.23641	3.89589	5.1323	0.791285	5.1323
OUCS0395/20190625/3.png	flexion		NOUCS0395	237.814	201.778	0.932604	0.791285	-45.8551	-46.9889	-1.13383	-46.5694	-43.093	3.47632	4.61015	-0.714257	3.89589	4.61015	0.791285	4.61015
OUCS0397/20210319/0.png	flexion		NOUCS0397	237.216	251.632	0.930258	0.986791	-89.0455	-86.3957	2.64976	4.65335	3.58669	-1.06666	3.71641	93.6988	89.9824	3.71641	0.930258	3.71641
OUCS0397/20210319/3.png	flexion		NOUCS0397	237.216	251.632	0.930258	0.986791	-85.7652	-86.3957	-0.630547	6.74558	3.58669	-3.15889	3.78943	92.5108	89.9824	2.52834	0.930258	2.52834
OUCS0398/20191023/0.png	flexion		NOUCS0398	251.118	243.292	0.984775	0.954085	-38.6598	-38.9572	-0.297412	-39.8827	-36.3609	3.52176	3.81918	-1.22288	2.5963	3.81918	0.954085	3.81918
OUCS0398/20191023/3.png	flexion		NOUCS0398	251.118	243.292	0.984775	0.954085	-36.0851	-38.9572	-2.87215	-40.5392	-36.3609	4.17823	7.05038	-4.45408	2.5963	7.05038	0.954085	7.05038
OUCS0401/20200420/0.png	flexion		NOUCS0401	252.857	251.244	0.991597	0.985272	-34.7432	-34.4769	0.266278	-18.2251	-17.7694	0.455643	0.721921	16.5181	16.7075	0.189365	0.985272	0.189365
OUCS0401/20200420/2.png	flexion		NOUCS0401	252.857	251.244	0.991597	0.985272	-35.1342	-34.4769	0.657291	-17.2161	-17.7694	-0.553358	1.21065	17.9181	16.7075	-1.21065	0.985272	1.21065
OUCS0402/20200701/0.png	flexion		NOUCS0402	232.388	219.489	0.911325	0.860743	-61.5044	-64.3417	-2.83737	-51.5627	-54.3131	-2.75037	5.58774	9.94166	10.0287	0.0870076	0.860743	0.0870076
OUCS0402/20200701/3.png	flexion		NOUCS0402	232.388	219.489	0.911325	0.860743	-64.5638	-64.3417	0.222049	-54.5366	-54.3131	0.223572	0.445621	10.0271	10.0287	0.00152266	0.860743	0.00152266
OUCS0403/20200609/0.png	flexion		NOUCS0403	241.821	235.538	0.948319	0.92368	-88.5856	-85.8376	2.74798	-33.6901	-34.6635	-0.973415	3.7214	54.8955	51.1741	-3.7214	0.92368	3.7214
OUCS0403/20200609/2.png	flexion	TRUE	NOUCS0403	241.821	235.538	0.948319	0.92368	-91.3639	-85.8376	5.52633	-36.6456	-34.6635	1.98217	7.5085	54.7183	51.1741	-3.54417	0.92368	3.54417
OUCS0404/20190513/0.png	flexion		NOUCS0404	240.642	246.828	0.943692	0.967953	-25.9588	-26.7683	-0.809497	-16.7557	-16.3102	0.445503	1.255	9.20302	10.458	1.255	0.943692	1.255
OUCS0404/20190513/3.png	flexion		NOUCS0404	240.642	246.828	0.943692	0.967953	-25.9423	-26.7683	-0.825971	-18.9876	-16.3102	2.67738	3.50335	6.95467	10.458	3.50335	0.943692	3.50335
OUCS0408/20190717/0.png	flexion		NOUCS0408	229.945	239.228	0.901747	0.938149	-34.0075	-33.6173	0.390158	-30.8668	-31.632	-0.765212	1.15537	3.14068	1.98531	-1.15537	0.901747	1.15537
OUCS0408/20190717/3.png	flexion		NOUCS0408	229.945	239.228	0.901747	0.938149	-34.3543	-33.6173	0.737002	-31.0652	-31.632	-0.566857	1.30386	3.28917	1.98531	-1.30386	0.901747	1.30386
OUCS0409/20180516/0.png	flexion		NOUCS0409	232.689	169.825	0.912504	0.665982	-13.4732	-12.3258	1.14734	-18.4349	-14.7379	3.69705	4.84439	-4.96179	-2.41208	2.54971	0.665982	2.54971
OUCS0409/20190515/0.png	flexion	TRUE	NOUCS0409	236.492	88.8615	0.92742	0.348477	-13.627	-15.2244	-1.59741	-15.3333	-21.9026	-6.56927	8.16668	-1.70629	-6.67815	-4.97186	0.348477	4.97186
OUCS0410/20190723/0.png	flexion		NOUCS0410	248.6	228.098	0.974902	0.894502	-87.1729	-86.8984	0.27449	-46.6366	-42.916	3.72059	3.99508	40.5363	43.9824	3.4461	0.894502	3.4461
OUCS0410/20190723/3.png	flexion		NOUCS0410	248.6	228.098	0.974902	0.894502	-85.2364	-86.8984	-1.66203	-45	-42.916	2.08402	3.74604	40.2364	43.9824	3.74604	0.894502	3.74604
OUCS0411/20190917/0.png	flexion		NOUCS0411	249.375	119.882	0.977941	0.470127	-32.6192	-33.9914	-1.37219	-19.6538	-22.0864	-2.43257	3.80477	12.9654	11.905	-1.06038	0.470127	1.06038
OUCS0411/20190917/1.png	flexion		NOUCS0411	249.375	119.882	0.977941	0.470127	-32.5926	-33.9914	-1.39885	-20.7461	-22.0864	-1.34032	2.73917	11.8465	11.905	0.0585358	0.470127	0.0585358
OUCS0412/20200914/0.png	flexion		NOUCS0412	241.95	241.565	0.948824	0.947315	-49.1849	-50.5903	-1.40543	-34.3461	-35.6443	-1.29822	2.70365	14.8388	14.946	0.107212	0.947315	0.107212
OUCS0412/20200914/3.png	flexion		NOUCS0412	241.95	241.565	0.948824	0.947315	-50.7106	-50.5903	0.120246	-33.6901	-35.6443	-1.95425	2.07449	17.0205	14.946	-2.07449	0.947315	2.07449
OUCS0413/20200819/0.png	flexion		NOUCS0413	254.512	236.771	0.998087	0.928513	-53.4475	-54.0432	-0.595661	-25.5885	-19.5952	5.99327	6.58893	27.859	34.4479	6.58893	0.928513	6.58893
OUCS0413/20200819/3.png	flexion		NOUCS0413	254.512	236.771	0.998087	0.928513	-52.6668	-54.0432	-1.37638	-20.556	-19.5952	0.960805	2.33719	32.1108	34.4479	2.33719	0.928513	2.33719
OUCS0414/20190717/0.png	flexion		NOUCS0414	252.273	212.385	0.989305	0.832881	-24.6236	-24.9416	-0.318017	-10.1915	-6.79139	3.40011	3.71813	14.4321	18.1502	3.71813	0.832881	3.71813
OUCS0414/20190717/2.png	flexion		NOUCS0414	252.273	212.385	0.989305	0.832881	-24.5074	-24.9416	-0.434176	-9.34467	-6.79139	2.55329	2.98746	15.1627	18.1502	2.98746	0.832881	2.98746
OUCS0415/20190607/0.png	flexion		NOUCS0415	252.158	246.418	0.988854	0.966346	-50.371	-48.0991	2.27185	-18.6216	-21.1652	-2.54361	4.81546	31.7494	26.934	-4.81546	0.966346	4.81546
OUCS0415/20190607/2.png	flexion		NOUCS0415	252.158	246.418	0.988854	0.966346	-49.7636	-48.0991	1.6645	-19.406	-21.1652	-1.75922	3.42372	30.3577	26.934	-3.42372	0.966346	3.42372
OUCS0416/20200908/0.png	flexion		NOUCS0416	235.044	252.17	0.921743	0.988901	-32.0822	-30.2726	1.80963	-0.725224	-2.30884	-1.58361	3.39324	31.357	27.9637	-3.39324	0.921743	3.39324
OUCS0416/20200908/5.png	flexion		NOUCS0416	235.044	252.17	0.921743	0.988901	-32.2165	-30.2726	1.94399	-1.82797	-2.30884	-0.480869	2.42485	30.3886	27.9637	-2.42485	0.921743	2.42485
OUCS0417/20200226/0.png	flexion		NOUCS0004	234.268	217.969	0.918697	0.854781	-28.9024	-29.9145	-1.01211	-21.9745	-23.2963	-1.32175	2.33386	6.92785	6.61821	-0.309637	0.854781	0.309637
OUCS0417/20210421/0.png	flexion	TRUE	NOUCS0004	243.024	232.333	0.953035	0.911111	-39.8056	-41.4807	-1.67515	-28.8108	-29.4452	-0.634362	2.30952	10.9948	12.0356	1.04079	0.911111	1.04079
OUCS0418/20200304/0.png	flexion		NOUCS0418	210.4	205	0.825098	0.803922	-30.8277	-33.3203	-2.49262	-11.3099	-13.0447	-1.73475	4.22737	19.5177	20.2756	0.757871	0.803922	0.757871
OUCS0418/20200304/3.png	flexion		NOUCS0418	210.4	205	0.825098	0.803922	-30.9638	-33.3203	-2.35652	-13.8407	-13.0447	0.796016	3.15254	17.1231	20.2756	3.15254	0.803922	3.15254
OUCS0419/20200108/0.png	flexion		NOUCS0419	227.478	227.426	0.892072	0.891868	-36.2095	-39.5477	-3.33824	-32.074	-30.1256	1.94845	5.28669	4.13546	9.42214	5.28669	0.891868	5.28669
OUCS0419/20200108/2.png	flexion		NOUCS0419	227.478	227.426	0.892072	0.891868	-32.7843	-39.5477	-6.76342	-31.9384	-30.1256	1.81289	8.57631	0.845832	9.42214	8.57631	0.891868	8.57631
OUCS0420/20201029/0.png	flexion		NOUCS0420	232.435	245.796	0.911509	0.963907	-18.9967	-19.2034	-0.206728	-25.4633	-24.7132	0.750098	0.956826	-6.46669	-5.50986	0.956826	0.911509	0.956826
OUCS0420/20201029/3.png	flexion		NOUCS0420	232.435	245.796	0.911509	0.963907	-17.3005	-19.2034	-1.90286	-22.8737	-24.7132	-1.83958	3.74244	-5.57314	-5.50986	0.0632732	0.911509	0.0632732
OUCS0421/20180402/0.png	flexion		NOUCS0421	250.209	248.179	0.981213	0.973249	-32.9387	-34.3449	-1.4062	-27.3324	-27.5365	-0.204123	1.61032	5.60633	6.80841	1.20208	0.973249	1.20208
OUCS0423/20201113/0.png	flexion		NOUCS0423	240.333	232.404	0.942484	0.911389	-45.5787	-46.2154	-0.63668	-17.5603	-20.2117	-2.65141	3.28809	28.0185	26.0037	-2.01473	0.911389	2.01473
OUCS0423/20201113/3.png	flexion		NOUCS0423	240.333	232.404	0.942484	0.911389	-44.1697	-46.2154	-2.04572	-15.4222	-20.2117	-4.78952	6.83524	28.7475	26.0037	-2.74379	0.911389	2.74379
OUCS0424/20180221/0.png	flexion		NOUCS0424	248.368	233.628	0.973994	0.916188	-54.6888	-57.1174	-2.42863	-34.9194	-38.5249	-3.60549	6.03412	19.7694	18.5925	-1.17686	0.916188	1.17686
OUCS0424/20190925/0.png	flexion		NOUCS0424	222.028	235.764	0.870697	0.924563	-37.6262	-41.7703	-4.14406	-19.5367	-18.2431	1.29359	5.43765	18.0896	23.5272	5.43765	0.870697	5.43765
OUCS0425/20191105/0.png	flexion		NOUCS0425	190.857	229.527	0.748459	0.900107	-30.2564	-31.2327	-0.976226	-11.1429	-15.2525	-4.10964	5.08587	19.1135	15.9801	-3.13341	0.748459	3.13341
OUCS0425/20191105/3.png	flexion		NOUCS0425	190.857	229.527	0.748459	0.900107	-32.1063	-31.2327	0.873592	-12.5288	-15.2525	-2.72372	3.59731	19.5774	15.9801	-3.59731	0.748459	3.59731
OUCS0426/20200424/0.png	flexion		NOUCS0426	230.595	224.489	0.904293	0.880349	-34.7727	-34.5609	0.211745	-27.1981	-26.247	0.951133	1.16288	7.57452	8.31391	0.739388	0.880349	0.739388
OUCS0426/20200424/3.png	flexion		NOUCS0426	230.595	224.489	0.904293	0.880349	-34.1145	-34.5609	-0.446435	-25.4077	-26.247	-0.839277	1.28571	8.70675	8.31391	-0.392842	0.880349	0.392842
OUCS0427/20190701/0.png	flexion		NOUCS0427	251.976	247.291	0.988142	0.969768	-47.1211	-47.4038	-0.282709	-35.5377	-31.9362	3.60152	3.88423	11.5834	15.4677	3.88423	0.969768	3.88423
OUCS0427/20200717/0.png	flexion		NOUCS0427	249.851	219.302	0.979808	0.860007	-52.9975	-52.5293	0.468161	-32.6609	-32.9784	-0.317505	0.785665	20.3366	19.5509	-0.785665	0.860007	0.785665
OUCS0429/20181101/0.png	flexion		NOUCS0429	235.981	246.64	0.925415	0.967216	-7.53945	-9.03479	-1.49534	-13.4652	-15.6007	-2.13546	3.6308	-5.92576	-6.56589	-0.640122	0.925415	0.640122
OUCS0429/20191217/0.png	flexion		NOUCS0429	241.896	249.939	0.948611	0.980152	-24.3765	-26.372	-1.99551	-23.4047	-24.6903	-1.28564	3.28115	0.971779	1.68166	0.709877	0.948611	0.709877
OUCS0430/20191127/0.png	flexion		NOUCS0430	251.612	224.683	0.986715	0.881111	-25.0963	-25.601	-0.504703	-19.113	-20.3065	-1.19357	1.69828	5.98328	5.29441	-0.68887	0.881111	0.68887
OUCS0430/20191127/3.png	flexion		NOUCS0430	251.612	224.683	0.986715	0.881111	-26.8698	-25.601	1.26886	-18.0478	-20.3065	-2.25873	3.52758	8.82199	5.29441	-3.52758	0.881111	3.52758
OUCS0431/20200324/0.png	flexion		NOUCS0431	220	235.383	0.862745	0.923072	-37.614	-36.9837	0.630303	-7.59464	-7.12093	0.47371	1.10401	30.0193	29.8627	-0.156593	0.862745	0.156593
OUCS0431/20200324/2.png	flexion		NOUCS0431	220	235.383	0.862745	0.923072	-36.8699	-36.9837	-0.113756	-6.46982	-7.12093	-0.651114	0.76487	30.4001	29.8627	-0.537357	0.862745	0.537357
OUCS0432/20201202/0.png	flexion		NOUCS0432	246.474	252.133	0.966563	0.988758	-38.8845	-38.3159	0.568625	-32.4712	-31.9161	0.555096	1.12372	6.4133	6.39977	-0.0135294	0.966563	0.0135294
OUCS0432/20201202/3.png	flexion		NOUCS0432	246.474	252.133	0.966563	0.988758	-40.3645	-38.3159	2.04867	-30.2032	-31.9161	-1.71286	3.76152	10.1613	6.39977	-3.76152	0.966563	3.76152
OUCS0433/20200612/0.png	flexion		NOUCS0433	186.327	170.611	0.730694	0.669063	-30.3987	-32.3472	-1.94847	-39.0939	-39.006	0.0879046	2.03638	-8.69513	-6.65875	2.03638	0.669063	2.03638
OUCS0433/20200612/3.png	flexion		NOUCS0433	186.327	170.611	0.730694	0.669063	-32.4712	-32.3472	0.123992	-39.5226	-39.006	0.516677	0.640669	-7.05144	-6.65875	0.392685	0.669063	0.392685
OUCS0434/20210322/0.png	flexion		NOUCS0434	232.51	242.738	0.911803	0.951914	-62.1759	-62.295	-0.119105	-48.9909	-44.5046	4.48634	4.60544	13.185	17.7904	4.60544	0.911803	4.60544
OUCS0434/20210322/2.png	flexion		NOUCS0434	232.51	242.738	0.911803	0.951914	-63.7334	-62.295	1.43835	-45.8814	-44.5046	1.37683	2.81518	17.852	17.7904	-0.0615254	0.911803	0.0615254
OUCS0435/20190712/0.png	flexion		NOUCS0435	251.268	243.982	0.985366	0.956794	-44.5185	-44.7441	-0.225558	-17.8601	-22.173	-4.3129	4.53846	26.6584	22.5711	-4.08734	0.956794	4.08734
OUCS0435/20190712/3.png	flexion		NOUCS0435	251.268	243.982	0.985366	0.956794	-43.0908	-44.7441	-1.65324	-19.9831	-22.173	-2.18989	3.84314	23.1077	22.5711	-0.536646	0.956794	0.536646
OUCS0437/20190612/1.png	flexion		NOUCS0437	242.592	250.491	0.951341	0.982316	-52.6961	-54.2288	-1.53271	-39.629	-39.1339	0.495119	2.02783	13.067	15.0949	2.02783	0.951341	2.02783
OUCS0439/20200826/0.png	flexion		NOUCS0439	228.521	246.407	0.89616	0.966304	-14.3227	-16.3248	-2.00211	-8.1301	-8.57728	-0.447173	2.44928	6.19262	7.74755	1.55493	0.89616	1.55493
OUCS0439/20200826/3.png	flexion		NOUCS0439	228.521	246.407	0.89616	0.966304	-11.5346	-16.3248	-4.79021	-10.4599	-8.57728	1.88263	6.67284	1.07471	7.74755	6.67284	0.89616	6.67284
OUCS0442/20190822/0.png	flexion		NOUCS0442	243.51	242.26	0.954942	0.950039	-33.9174	-32.3429	1.57449	-34.992	-34.9715	0.0205431	1.59503	-1.07459	-2.62853	-1.55394	0.950039	1.55394
OUCS0442/20190822/3.png	flexion		NOUCS0442	243.51	242.26	0.954942	0.950039	-33.0239	-32.3429	0.680923	-33.9063	-34.9715	-1.0652	1.74612	-0.882409	-2.62853	-1.74612	0.950039	1.74612
OUCS0443/20200129/0.png	flexion		NOUCS0061	220.333	226.66	0.864052	0.888863	-49.3987	-48.9504	0.448265	-31.5618	-30.6599	0.901932	1.3502	17.8369	18.2906	0.453666	0.864052	0.453666
OUCS0443/20200129/3.png	flexion		NOUCS0061	220.333	226.66	0.864052	0.888863	-48.4474	-48.9504	-0.503053	-31.2637	-30.6599	0.603852	1.1069	17.1837	18.2906	1.1069	0.864052	1.1069
OUCS0446/20200114/0.png	flexion		NOUCS0446	243.915	221.652	0.956529	0.869224	-56.3099	-60.3596	-4.04969	-49.8208	-36.6357	13.185	17.2347	6.48917	23.7239	17.2347	0.869224	17.2347
OUCS0446/20200114/2.png	flexion		NOUCS0446	243.915	221.652	0.956529	0.869224	-56.8215	-60.3596	-3.53813	-47.5448	-36.6357	10.9091	14.4472	9.27668	23.7239	14.4472	0.869224	14.4472
OUCS0448/20191030/0.png	flexion	TRUE	NOUCS0448	247.229	51.9375	0.969524	0.203676	-30.6186	-36.3372	-5.71855	-39.9575	-63.0951	-23.1376	28.8561	-9.33894	-26.758	-17.419	0	17.419
OUCS0448/20191030/3.png	flexion	TRUE	NOUCS0448	247.229	51.9375	0.969524	0.203676	-32.9492	-36.3372	-3.38794	-35.2724	-63.0951	-27.8227	31.2106	-2.32321	-26.758	-24.4348	0	24.4348
OUCS0449/20190815/0.png	flexion		NOUCS0449	249.946	247.96	0.98018	0.972392	-44.3415	-41.326	3.01548	-18.7117	-19.8424	-1.13065	4.14613	25.6297	21.4836	-4.14613	0.972392	4.14613
OUCS0449/20190815/3.png	flexion		NOUCS0449	249.946	247.96	0.98018	0.972392	-44.3097	-41.326	2.98374	-17.0378	-19.8424	-2.80462	5.78837	27.272	21.4836	-5.78837	0.972392	5.78837
OUCS0450/20180425/0.png	flexion		NOUCS0450	239	245.702	0.937255	0.963538	-52.9435	-50.6291	2.31436	-32.7352	-32.894	-0.158796	2.47316	20.2082	17.7351	-2.47316	0.937255	2.47316
OUCS0450/20190424/0.png	flexion	TRUE	NOUCS0450	230.591	235.535	0.904278	0.923666	-57.6002	-57.6684	-0.0682874	-35.8377	-42.1463	-6.30863	6.37692	21.7625	15.5222	-6.24034	0.904278	6.24034
OUCS0451/20191031/0.png	flexion		NOUCS0451	234.262	243.939	0.918674	0.956623	-56.5138	-53.2381	3.27577	-31.6075	-31.4275	0.179973	3.45575	24.9063	21.8105	-3.0958	0.918674	3.0958
OUCS0451/20191031/3.png	flexion		NOUCS0451	234.262	243.939	0.918674	0.956623	-57.0948	-53.2381	3.8567	-30.2564	-31.4275	-1.17109	5.02779	26.8383	21.8105	-5.02779	0.918674	5.02779
OUCS0453/20190410/0.png	flexion		NOUCS0453	249.027	246.333	0.976577	0.966013	-37.3667	-37.859	-0.49238	-25.9588	-28.4343	-2.47552	2.9679	11.4079	9.42476	-1.98314	0.966013	1.98314
OUCS0453/20190410/3.png	flexion		NOUCS0453	249.027	246.333	0.976577	0.966013	-38.3201	-37.859	0.461065	-27.4076	-28.4343	-1.02671	1.48778	10.9125	9.42476	-1.48778	0.966013	1.48778
OUCS0454/20200406/0.png	flexion		NOUCS0454	243.171	240.312	0.953611	0.942402	-34.0609	-33.6085	0.452433	-29.4275	-31.518	-2.09057	2.543	4.63345	2.09045	-2.543	0.942402	2.543
OUCS0454/20200406/2.png	flexion		NOUCS0454	243.171	240.312	0.953611	0.942402	-32.4123	-33.6085	-1.19617	-34.6952	-31.518	3.17713	4.3733	-2.28285	2.09045	4.3733	0.942402	4.3733
OUCS0455/20180514/0.png	flexion		NOUCS0455	248.227	221.929	0.97344	0.870308	-32.3073	-35.5984	-3.29111	-22.1663	-25.891	-3.72466	7.01576	10.141	9.70744	-0.433546	0.870308	0.433546
OUCS0455/20190422/0.png	flexion		NOUCS0455	245.717	216.099	0.963596	0.847445	-27.2351	-28.6296	-1.39441	-16.3139	-22.356	-6.04217	7.43658	10.9213	6.27354	-4.64775	0.847445	4.64775
OUCS0456/20200128/0.png	flexion		NOUCS0456	232.342	249.023	0.911146	0.97656	-56.0035	-58.4256	-2.42205	-33.9298	-34.9359	-1.00615	3.42819	22.0737	23.4896	1.4159	0.911146	1.4159
OUCS0456/20200128/2.png	flexion		NOUCS0456	232.342	249.023	0.911146	0.97656	-57.2005	-58.4256	-1.22512	-33.9436	-34.9359	-0.992356	2.21747	23.2569	23.4896	0.232763	0.911146	0.232763
OUCS0457/20200326/0.png	flexion		NOUCS0457	230.795	196.17	0.905078	0.769295	-43.1913	-41.4562	1.73502	-24.3045	-35.0144	-10.7099	12.4449	18.8867	6.4418	-12.4449	0.769295	12.4449
OUCS0457/20200326/3.png	flexion		NOUCS0457	230.795	196.17	0.905078	0.769295	-41.8779	-41.4562	0.421624	-23.0968	-35.0144	-11.9176	12.3392	18.781	6.4418	-12.3392	0.769295	12.3392
OUCS0458/20200819/0.png	flexion		NOUCS0458	230.952	240.184	0.905696	0.941897	-23.6294	-26.4709	-2.84148	-16.2324	-15.3103	0.922081	3.76357	7.39703	11.1606	3.76357	0.905696	3.76357
OUCS0458/20200819/3.png	flexion	TRUE	NOUCS0458	230.952	240.184	0.905696	0.941897	-24.5672	-26.4709	-1.90369	-13.861	-15.3103	-1.44924	3.35293	10.7061	11.1606	0.454449	0.905696	0.454449
OUCS0459/20200909/0.png	flexion	TRUE	NOUCS0062	252.143	252.82	0.988796	0.991451	-35.1342	-31.5798	3.55435	-27.1981	-26.2929	0.905188	4.45953	7.93607	5.28691	-2.64916	0.988796	2.64916
OUCS0459/20200909/3.png	flexion	TRUE	NOUCS0062	252.143	252.82	0.988796	0.991451	-30.6773	-31.5798	-0.902566	-26.5651	-26.2929	0.272111	1.17468	4.11223	5.28691	1.17468	0.988796	1.17468
OUCS0460/20191111/0.png	flexion		NOUCS0460	233.2	244.923	0.91451	0.960483	-45	-44.9599	0.0401305	-16.294	-18.4773	-2.18325	2.22338	28.706	26.4826	-2.22338	0.91451	2.22338
OUCS0460/20191111/3.png	flexion		NOUCS0460	233.2	244.923	0.91451	0.960483	-45	-44.9599	0.0401305	-16.7826	-18.4773	-1.69465	1.73478	28.2174	26.4826	-1.73478	0.91451	1.73478
OUCS0461/20190806/0.png	flexion		NOUCS0461	249.317	224.538	0.977714	0.880543	-26.0754	-28.9533	-2.8779	-18.9704	-17.7268	1.24358	4.12148	7.10495	11.2264	4.12148	0.880543	4.12148
OUCS0461/20190806/3.png	flexion		NOUCS0461	249.317	224.538	0.977714	0.880543	-31.6755	-28.9533	2.72221	-20.1363	-17.7268	2.40948	5.13169	11.5392	11.2264	-0.312738	0.880543	0.312738
OUCS0462/20191115/0.png	flexion		NOUCS0462	238.513	244.077	0.935344	0.957164	-38.0728	-44.437	-6.36425	-11.9969	-14.2335	-2.23659	8.60085	26.0759	30.2035	4.12766	0.935344	4.12766
OUCS0462/20201218/0.png	flexion		NOUCS0462	244.805	236.438	0.960019	0.927206	-55.1247	-56.6337	-1.50907	-23.0089	-26.9604	-3.9515	5.46057	32.1158	29.6734	-2.44243	0.927206	2.44243
OUCS0463/20191001/0.png	flexion		NOUCS0463	238.279	77.8	0.934428	0.305098	-88.2376	88.3227	-3.43974	-68.0089	-61.2337	6.77515	10.2149	20.2287	-149.556	10.2149	0.305098	10.2149
OUCS0463/20191001/1.png	flexion		NOUCS0463	238.279	77.8	0.934428	0.305098	-88.8064	-88.3227	0.48373	-63.3849	-61.2337	2.1512	2.63493	25.4215	27.0889	1.66747	0.305098	1.66747
OUCS0464/20200608/0.png	flexion		NOUCS0464	235.512	243.209	0.923577	0.953762	-58.6713	-62.9916	-4.32031	-35.9605	-34.3824	1.57816	5.89847	22.7108	28.6093	5.89847	0.923577	5.89847
OUCS0464/20200608/3.png	flexion		NOUCS0464	235.512	243.209	0.923577	0.953762	-59.5889	-62.9916	-3.4027	-34.2157	-34.3824	-0.16666	3.56936	25.3732	28.6093	3.23604	0.923577	3.23604
OUCS0465/20191126/0.png	flexion		NOUCS0465	250.346	247.854	0.98175	0.971977	-14.5603	-17.433	-2.87275	-33.1113	-31.6332	1.47812	4.35087	-18.5511	-14.2002	4.35087	0.971977	4.35087
OUCS0465/20191126/2.png	flexion		NOUCS0465	250.346	247.854	0.98175	0.971977	-19.692	-17.433	2.25899	-32.4276	-31.6332	0.794334	3.05333	-12.7355	-14.2002	-1.46466	0.971977	1.46466
OUCS0466/20200521/0.png	flexion		NOUCS0466	239.283	242.889	0.938363	0.952505	-62.8019	-62.3578	0.444109	-36.1796	-37.1897	-1.01011	1.45422	26.6223	25.168	-1.45422	0.938363	1.45422
OUCS0466/20200521/3.png	flexion		NOUCS0466	239.283	242.889	0.938363	0.952505	-62.8019	-62.3578	0.444109	-34.4085	-37.1897	-2.78126	3.22536	28.3934	25.168	-3.22536	0.938363	3.22536
OUCS0469/20200629/0.png	flexion		NOUCS0469	227.833	217.098	0.893464	0.851365	-51.953	-49.1691	2.78385	-52.8958	-46.8046	6.09114	8.87499	-0.942808	2.36448	3.30729	0.851365	3.30729
OUCS0472/20200212/0.png	flexion		NOUCS0472	245.73	238.708	0.963646	0.936111	-39.2257	-37.9683	1.25736	-31.0973	-30.8639	0.233421	1.49078	8.12836	7.10442	-1.02394	0.936111	1.02394
OUCS0474/20210331/0.png	flexion		NOUCS0474	223.644	187.532	0.877037	0.735419	-31.0875	-31.1677	-0.0802267	-36.076	-40.5238	-4.44783	4.52806	-4.98851	-9.35611	-4.36761	0.735419	4.36761
OUCS0475/20200930/0.png	flexion		NOUCS0475	233.264	217.815	0.914761	0.854176	-21.8014	-22.4519	-0.650518	-25.7693	-25.1915	0.577798	1.22832	-3.96792	-2.7396	1.22832	0.854176	1.22832
OUCS0476/20180726/0.png	flexion		NOUCS0476	249.111	228	0.976906	0.894118	-46.1017	-43.5146	2.58715	-41.1859	-42.3165	-1.13062	3.71777	4.91578	1.19801	-3.71777	0.894118	3.71777
OUCS0477/20200925/0.png	flexion		NOUCS0477	247.863	241.528	0.972011	0.94717	-67.7824	-68.9385	-1.15613	-42.3974	-43.2532	-0.85573	2.01186	25.385	25.6854	0.3004	0.94717	0.3004
OUCS0478/20190820/0.png	flexion		NOUCS0478	222.55	245.686	0.872745	0.963476	-41.1121	-41.8527	-0.740658	-29.1241	-27.751	1.37305	2.11371	11.988	14.1017	2.11371	0.872745	2.11371
OUCS0479/20191118/0.png	flexion		NOUCS0479	237.653	245.518	0.931973	0.962815	-30.8542	-29.8792	0.975014	-31.6075	-30.8592	0.748339	1.72335	-0.753298	-0.979973	-0.226675	0.931973	0.226675
OUCS0480/20190828/0.png	flexion	TRUE	NOUCS0480	240.255	214	0.942175	0.839216	-58.4778	-55.0348	3.44307	-28.0725	-31.0579	-2.98546	6.42853	30.4053	23.9768	-6.42853	0.839216	6.42853
OUCS0481/20190723/0.png	flexion		NOUCS0481	231.919	251.907	0.909486	0.98787	-55.8641	-54.3011	1.563	-25.2405	-27.7742	-2.53367	4.09667	30.6235	26.5269	-4.09667	0.909486	4.09667
OUCS0483/20180627/0.png	flexion		NOUCS0483	243.273	190.722	0.954011	0.74793	-22.1094	-22.9575	-0.848003	-32.6806	-40.0624	-7.38182	8.22982	-10.5711	-17.1049	-6.53382	0.74793	6.53382
OUCS0484/20191029/0.png	flexion		NOUCS0484	242.609	249.328	0.951407	0.977755	-28.9888	-30.6206	-1.6318	-13.7363	-13.4087	0.327559	1.95936	15.2526	17.2119	1.95936	0.951407	1.95936
OUCS0486/20190528/0.png	flexion		NOUCS0486	245.676	243.056	0.963434	0.953159	-39.0939	-40.7252	-1.63138	-27.2842	-27.6353	-0.3511	1.98248	11.8097	13.0899	1.28028	0.953159	1.28028
OUCS0487/20191127/0.png	flexion		NOUCS0487	251.405	252.939	0.985901	0.991917	-32.5741	-34.9209	-2.34684	-26.822	-27.3312	-0.509232	2.85608	5.75208	7.58969	1.83761	0.985901	1.83761
OUCS0488/20190618/0.png	flexion		NOUCS0488	237.236	250.5	0.930339	0.982353	-88.0701	-87.9874	0.0826913	-41.6335	-45.7925	-4.15897	4.24166	46.4366	42.1949	-4.24166	0.930339	4.24166
OUCS0491/20191203/0.png	flexion		NOUCS0491	202.854	232.58	0.795505	0.912078	-26.1616	-28.9086	-2.74704	-15.9454	-13.7909	2.15449	4.90154	10.2162	15.1177	4.90154	0.795505	4.90154
OUCS0492/20191023/0.png	flexion	TRUE	NOUCS0492	233.393	252.24	0.915268	0.989176	-80.9335	-75.9963	4.9372	-31.9448	-33.4258	-1.48108	6.41829	48.9887	42.5705	-6.41829	0.915268	6.41829
OUCS0493/20200527/0.png	flexion		NOUCS0493	250.643	213.724	0.982913	0.838134	-48.5448	-48.8628	-0.318069	-32.9052	-33.2425	-0.337288	0.655357	15.6395	15.6203	-0.0192196	0.838134	0.0192196
OUCS0494/20200106/0.png	flexion		NOUCS0494	213.867	217.805	0.838693	0.854137	-46.302	-47.0101	-0.708129	-29.31	-25.7106	3.59937	4.3075	16.9919	21.2994	4.3075	0.838693	4.3075
OUCS0495/20190508/0.png	flexion		NOUCS0495	249.979	150.167	0.980309	0.588889	-59.6888	-57.9654	1.72344	-29.3272	-32.9924	-3.66525	5.38869	30.3616	24.9729	-5.38869	0.588889	5.38869
OUCS0496/20200121/0.png	flexion		NOUCS0496	242.867	231.213	0.952418	0.906717	-47.2906	-48.7083	-1.41766	-41.7428	-38.131	3.61181	5.02947	5.54783	10.5773	5.02947	0.906717	5.02947
OUCS0497/20190820/0.png	flexion		NOUCS0497	236.15	182.116	0.926078	0.714181	-48.8785	-48.3989	0.479581	-42.8789	-44.6913	-1.81241	2.29199	5.99962	3.70763	-2.29199	0.714181	2.29199
OUCS0498/20200630/0.png	flexion		NOUCS0498	247.026	240.5	0.968731	0.943137	-39.5881	-41.3342	-1.74609	-21.541	-23.0391	-1.49809	3.24419	18.0472	18.2952	0.248001	0.943137	0.248001
OUCS0500/20190418/0.png	flexion		NOUCS0500	241.375	247.254	0.946569	0.969623	-6.48307	-6.44122	0.0418553	-19.7595	-17.7465	2.01298	2.05483	-13.2764	-11.3053	1.97112	0.946569	1.97112
OUCS0500/20200618/0.png	flexion		NOUCS0500	246.513	237.321	0.966717	0.93067	-49.2364	-43.4797	5.75673	-32.2165	-32.9683	-0.751788	6.50852	17.0198	10.5113	-6.50852	0.93067	6.50852
OUCS0501/20191120/0.png	flexion		NOUCS0501	250.69	210.702	0.9831	0.826281	-50.1104	-48.5017	1.60871	-21.8014	-25.299	-3.49761	5.10631	28.309	23.2027	-5.10631	0.826281	5.10631
OUCS0502/20191204/0.png	flexion		NOUCS0502	242.16	239.367	0.949647	0.938695	-30.1013	-31.5908	-1.48946	-42.075	-42.4878	-0.412749	1.9022	-11.9737	-10.897	1.07671	0.938695	1.07671
OUCS0503/20190806/0.png	flexion		NOUCS0503	192.13	236.241	0.753453	0.926437	-28.0092	-42.3843	-14.3752	-22.4794	-22.3557	0.123774	14.4989	5.52974	20.0287	14.4989	0.753453	14.4989
OUCS0504/20190702/0.png	flexion		NOUCS0504	254.273	252.851	0.997148	0.991573	-29.0546	-31.7263	-2.67167	-29.2067	-28.0213	1.18538	3.85705	-0.152049	3.705	3.85705	0.991573	3.85705
OUCS0506/20210419/0.png	flexion		NOUCS0506	248.489	253	0.974468	0.992157	-62.387	-62.0976	0.289388	-27.8597	-29.203	-1.34337	1.63276	34.5273	32.8946	-1.63276	0.974468	1.63276
OUCS0507/20191029/0.png	flexion		NOUCS0507	238.226	249.959	0.934219	0.980232	-49.9392	-47.9008	2.0384	-36.3572	-38.9742	-2.61698	4.65538	13.582	8.92664	-4.65538	0.934219	4.65538
OUCS0508/20200616/0.png	flexion		NOUCS0508	245.659	251.54	0.963367	0.986431	-39.8827	-40.4586	-0.575875	-22.5741	-22.1854	0.388742	0.964617	17.3085	18.2732	0.964617	0.963367	0.964617
OUCS0509/20210415/0.png	flexion		NOUCS0509	243.35	122.891	0.954314	0.481925	-37.4386	-38.867	-1.42846	-20.9849	-21.7763	-0.791359	2.21982	16.4537	17.0908	0.637102	0.481925	0.637102
OUCS0510/20201007/0.png	flexion	TRUE	NOUCS0510	248.739	246.719	0.975448	0.967527	-46.6603	-47.6354	-0.975157	-27.0956	-28.4209	-1.32538	2.30054	19.5647	19.2145	-0.350223	0.967527	0.350223
OUCS0511/20180423/0.png	flexion	TRUE	NOUCS0511	245.795	251.5	0.963901	0.986275	-47.6754	-51.6251	-3.94972	-39.3327	-37.7177	1.61505	5.56476	8.34271	13.9075	5.56476	0.963901	5.56476
OUCS0512/20201125/0.png	flexion		NOUCS0512	254.657	252.462	0.998655	0.990045	-64.0751	-61.0089	3.06615	-47.2312	-41.4957	5.73544	8.80159	16.8439	19.5132	2.66929	0.990045	2.66929
OUCS0514/20200624/0.png	flexion		NOUCS0514	248.262	227.27	0.973576	0.891254	-52.2532	-50.1702	2.08296	-13.2764	-17.8699	-4.59347	6.67643	38.9768	32.3004	-6.67643	0.891254	6.67643
OUCS0515/20200701/0.png	flexion		NOUCS0515	243.773	229.672	0.955971	0.900674	-31.6075	-37.5786	-5.97112	-29.0546	-28.6409	0.413656	6.38477	2.5529	8.93767	6.38477	0.900674	6.38477
OUCS0518/20190619/0.png	flexion		NOUCS0518	243.18	248.195	0.953647	0.973314	-9.0085	-9.32338	-0.314874	-40.7946	-39.9298	0.86484	1.17971	-31.7861	-30.6064	1.17971	0.953647	1.17971
OUCS0519/20190612/0.png	flexion		NOUCS0519	205.216	235.569	0.804767	0.9238	-18.0605	-16.8231	1.23741	-13.6576	-15.1482	-1.49056	2.72798	4.40283	1.67485	-2.72798	0.804767	2.72798
OUCS0521/20180418/0.png	flexion	TRUE	NOUCS0521	196.603	116.396	0.770994	0.456456	-26.307	-25.5501	0.756885	-37.3039	-41.9541	-4.65018	5.40706	-10.997	-16.404	-5.40706	0.456456	5.40706
OUCS0522/20210414/0.png	flexion		NOUCS0522	190.848	244.196	0.748423	0.957633	-32.5604	-30.8716	1.68883	-24.0755	-23.2811	0.794349	2.48318	8.48494	7.59046	-0.894479	0.748423	0.894479
OUCS0523/20200618/0.png	flexion		NOUCS0523	246.135	253.438	0.965236	0.993873	-38.8678	-37.0116	1.85618	-28.4212	-27.7026	0.718615	2.57479	10.4466	9.30901	-1.13756	0.965236	1.13756
OUCS0524/20210428/0.png	flexion		NOUCS0524	241.765	207.509	0.948097	0.813761	-21.7054	-19.0328	2.67263	-22.3801	-23.8048	-1.42462	4.09725	-0.674698	-4.77194	-4.09725	0.813761	4.09725
OUCS0525/20200226/0.png	flexion		NOUCS0525	207.818	232.208	0.814973	0.910621	-44.6528	-42.2263	2.42643	-16.9661	-17.6923	-0.726117	3.15255	27.6866	24.5341	-3.15255	0.814973	3.15255
OUCS0526/20190220/0.png	flexion		NOUCS0526	220.306	247.205	0.863943	0.96943	-53.2463	-51.7138	1.53252	-26.5651	-28.6217	-2.05668	3.58921	26.6813	23.0921	-3.58921	0.863943	3.58921
OUCS0527/20210407/0.png	flexion	TRUE	NOUCS0023	223.068	242.058	0.874777	0.949246	-22.3354	-25.4301	-3.09466	-16.2007	-17.5358	-1.33504	4.42969	6.13472	7.89434	1.75962	0.874777	1.75962
OUCS0528/20191113/0.png	flexion		NOUCS0528	253.108	247.712	0.992581	0.971418	-40.5028	-38.3492	2.15362	-24.4133	-23.723	0.690288	2.84391	16.0895	14.6262	-1.46334	0.971418	1.46334
OUCS0529/20210416/0.png	flexion		NOUCS0529	212.604	242.897	0.833742	0.952535	-36.4547	-36.4617	-0.00702306	-27.3608	-27.4549	-0.0941279	0.101151	9.09394	9.00684	-0.0871049	0.833742	0.0871049
OUCS0530/20201014/0.png	flexion		NOUCS0530	243.548	249.275	0.955089	0.977547	-28.9601	-30.6927	-1.73263	-16.7826	-15.8428	0.93989	2.67252	12.1774	14.8499	2.67252	0.955089	2.67252
OUCS0531/20191226/0.png	flexion		NOUCS0531	254.902	252.186	0.999617	0.988965	-66.3093	-63.9536	2.35572	-31.4568	-30.6457	0.811076	3.1668	34.8525	33.3078	-1.54465	0.988965	1.54465
OUCS0532/20190508/0.png	flexion		NOUCS0532	225.522	193.923	0.884399	0.760483	-28.195	-27.8348	0.360221	-24.9285	-27.7009	-2.77239	3.13261	3.2665	0.13389	-3.13261	0.760483	3.13261
OUCS0533/20200415/0.png	flexion	TRUE	NOUCS0005	250.5	247.1	0.982353	0.96902	-53.909	-54.0867	-0.177653	-24.5074	-24.8797	-0.37232	0.549973	29.4016	29.2069	-0.194667	0.96902	0.194667
OUCS0534/20210208/0.png	flexion		NOUCS0534	242.419	252.571	0.950661	0.990476	-55.008	-55.1457	-0.137716	-40.1009	-37.5639	2.53701	2.67473	14.9071	17.5818	2.67473	0.950661	2.67473
OUCS0535/20170821/0.png	flexion		NOUCS0535	223.114	236.982	0.874958	0.929342	-45	-40.6002	4.39985	-20.5133	-20.2313	0.281978	4.68183	24.4867	20.3688	-4.11787	0.874958	4.11787
OUCS0536/20200512/0.png	flexion		NOUCS0536	249.6	252.75	0.978824	0.991176	-33.4326	-35.255	-1.82249	-13.4957	-15.8505	-2.35479	4.17728	19.9368	19.4045	-0.532304	0.978824	0.532304
OUCS0537/20190115/0.png	flexion		NOUCS0537	227.229	198.857	0.891095	0.779832	-61.2476	-61.0949	0.15278	-37.3622	-35.8994	1.46287	1.61565	23.8854	25.1955	1.31009	0.779832	1.31009
OUCS0538/20200408/0.png	flexion	TRUE	NOUCS0538	235.722	222.163	0.924401	0.871227	-27.7283	-28.76	-1.03176	-49.9937	-51.2461	-1.2524	2.28416	-22.2655	-22.4861	-0.220636	0.871227	0.220636
OUCS0539/20200603/0.png	flexion	TRUE	NOUCS0024	249.925	192.764	0.980096	0.755936	-17.8649	-16.5992	1.26562	-30.0442	-40.2525	-10.2084	11.474	-12.1793	-23.6533	-11.474	0.755936	11.474
OUCS0541/20191023/0.png	flexion	TRUE	NOUCS0541	209.103	157.746	0.820014	0.618611	-72.6721	-77.8803	-5.20818	-21.9487	-26.3411	-4.39244	9.60063	50.7234	51.5391	0.815742	0.618611	0.815742
OUCS0542/20200630/0.png	flexion	TRUE	NOUCS0542	237.127	238.776	0.929911	0.936375	-72.8318	-75.2781	-2.44627	-47.1409	-46.938	0.20286	2.64913	25.6909	28.3401	2.64913	0.929911	2.64913
OUCS0543/20200715/0.png	flexion		NOUCS0543	219.5	239.245	0.860784	0.938217	-36.8699	-39.9705	-3.10065	-15.6422	-16.0641	-0.42186	3.52251	21.2277	23.9064	2.67879	0.860784	2.67879
OUCS0544/20170719/0.png	flexion		NOUCS0544	247.286	190.218	0.969748	0.745954	-56.4303	-52.5789	3.8514	-32.9223	-32.8623	0.059992	3.91139	23.508	19.7166	-3.79141	0.745954	3.79141
OUCS0545/20190520/0.png	flexion		NOUCS0545	249.674	250.462	0.979115	0.982202	-50.9061	-51.7771	-0.87091	-30.7932	-30.1019	0.691348	1.56226	20.1129	21.6752	1.56226	0.979115	1.56226
OUCS0546/20190620/0.png	flexion		NOUCS0546	245.949	254.542	0.964505	0.998203	-51.9343	-50.855	1.07932	-15.4948	-15.1859	0.308901	1.38822	36.4395	35.6691	-0.770416	0.964505	0.770416
OUCS0547/20200127/0.png	flexion		NOUCS0547	231.865	243.415	0.909274	0.954567	-48.3665	-47.9465	0.419974	-42.1376	-44.0103	-1.87274	2.29272	6.22887	3.93615	-2.29272	0.909274	2.29272
OUCS0548/20210127/0.png	flexion		NOUCS0548	237.396	238.136	0.930964	0.933868	-75.0686	-74.1562	0.912386	-52.4652	-53.8974	-1.43222	2.34461	22.6034	20.2588	-2.34461	0.930964	2.34461
OUCS0549/20180912/0.png	flexion	TRUE	NOUCS0549	225.212	197.41	0.883183	0.774158	-58.3925	-65.5324	-7.13994	-57.4825	-59.7206	-2.23814	9.37808	0.910008	5.81181	4.9018	0.774158	4.9018
OUCS0550/20200703/0.png	flexion		NOUCS0550	226.381	234.957	0.887768	0.921398	-16.8986	-18.1102	-1.21158	-30.7841	-31.5461	-0.761943	1.97352	-13.8855	-13.4359	0.449638	0.887768	0.449638
OUCS0551/20200610/0.png	flexion	TRUE	NOUCS0551	237.5	243.256	0.931373	0.953944	-45	-46.7113	-1.71126	-37.8283	-39.7953	-1.96702	3.67828	7.17171	6.91595	-0.255764	0.931373	0.255764
OUCS0552/20200226/0.png	flexion		NOUCS0552	207.429	243.135	0.813445	0.953469	-35.6553	-39.6922	-4.03684	-18.605	-19.1995	-0.594488	4.63132	17.0504	20.4927	3.44235	0.813445	3.44235
OUCS0553/20200515/0.png	flexion		NOUCS0553	231.564	187.143	0.908095	0.733894	-40.8818	-41.4309	-0.54912	-35.6045	-35.2621	0.342463	0.891582	5.27728	6.16886	0.891582	0.733894	0.891582
OUCS0555/20171018/0.png	flexion		NOUCS0555	242.02	236.396	0.9491	0.927042	-6.27108	-1.88838	4.38269	-31.8274	-35.0735	-3.24604	7.62873	-25.5564	-33.1851	-7.62873	0.927042	7.62873
OUCS0556/20170612/0.png	flexion		NOUCS0556	254.45	239.511	0.997843	0.939257	-57.6996	-56.2886	1.41095	-31.9081	-31.7908	0.117347	1.5283	25.7915	24.4979	-1.2936	0.939257	1.2936
OUCS0557/20191120/0.png	flexion		NOUCS0557	243.2	244.06	0.953725	0.957098	-49.4846	-48.2546	1.23002	-18.2085	-23.8393	-5.63086	6.86089	31.2761	24.4152	-6.86089	0.953725	6.86089
OUCS0558/20191127/0.png	flexion		NOUCS0558	245.711	234.518	0.963571	0.919678	-46.8476	-47.676	-0.828352	-31.2319	-30.6634	0.568543	1.3969	15.6157	17.0126	1.3969	0.919678	1.3969
OUCS0559/20200317/0.png	flexion		NOUCS0559	228.848	251.619	0.897442	0.986741	-34.9393	-24.9586	9.98073	-42.3805	-46.1513	-3.77087	13.7516	-7.44114	-21.1927	-13.7516	0.897442	13.7516
OUCS0561/20200930/0.png	flexion		NOUCS0561	248.84	242.365	0.975843	0.950451	-38.1572	-40.3217	-2.1645	-27.7766	-27.5705	0.206055	2.37055	10.3807	12.7512	2.37055	0.950451	2.37055
OUCS0564/20190816/0.png	flexion		NOUCS0564	239.961	245.759	0.941023	0.963762	-57.5288	-59.8509	-2.32207	-35.4069	-33.0815	2.32536	4.64743	22.1219	26.7694	4.64743	0.941023	4.64743
OUCS0565/20201218/0.png	flexion		NOUCS0565	253.5	253.976	0.994118	0.995983	-26.5651	-26.421	0.144054	-16.9492	-14.0781	2.87114	3.01519	9.61583	12.3429	2.72708	0.994118	2.72708
OUCS0567/20200910/0.png	flexion		NOUCS0567	239.524	251.633	0.939309	0.986795	-54.4623	-54.3941	0.0682114	-20.7042	-19.1325	1.57174	1.63996	33.7581	35.2616	1.50353	0.939309	1.50353
OUCS0569/20200303/0.png	flexion		NOUCS0569	248.556	253.683	0.974728	0.994835	-42.6559	-42.6053	0.0505885	-36.8699	-39.061	-2.19109	2.24168	5.78597	3.54429	-2.24168	0.974728	2.24168
OUCS0570/20200317/0.png	flexion	TRUE	NOUCS0570	169.622	139.814	0.665183	0.54829	-18.166	-35.1783	-17.0124	-17.1619	-40.0181	-22.8562	39.8686	1.00404	-4.8398	-5.84384	0.54829	5.84384
OUCS0571/20190717/0.png	flexion		NOUCS0571	221.707	236.509	0.86944	0.927487	-57.3808	-56.967	0.413791	-14.6209	-14.1298	0.491046	0.904837	42.7599	42.8371	0.0772552	0.86944	0.0772552
OUCS0572/20171120/0.png	flexion		NOUCS0572	236.694	170.407	0.928214	0.668264	-42.4552	-43.2683	-0.813084	-23.5323	-17.9515	5.58085	6.39393	18.9228	25.3168	6.39393	0.668264	6.39393
OUCS0573/20181219/0.png	flexion		NOUCS0573	234.327	182.571	0.918928	0.715966	-84.4725	-84.7499	-0.277475	-14.9816	-16.5911	-1.60945	1.88693	69.4908	68.1588	-1.33198	0.715966	1.33198
OUCS0574/20200825/0.png	flexion		NOUCS0574	244.167	242.316	0.957516	0.950258	-42.9786	-42.1997	0.778912	-45	-47.4771	-2.47715	3.25606	-2.02136	-5.27742	-3.25606	0.950258	3.25606
OUCS0575/20190312/0.png	flexion		NOUCS0575	240.938	213.881	0.944853	0.83875	-56.0937	-53.6779	2.41587	-25.9588	-28.0796	-2.12082	4.53669	30.135	25.5983	-4.53669	0.83875	4.53669
OUCS0576/20170614/0.png	flexion		NOUCS0576	236.674	230.348	0.928133	0.903325	-71.2587	-72.0526	-0.793918	-41.257	-38.1367	3.12036	3.91428	30.0016	33.9159	3.91428	0.903325	3.91428
OUCS0577/20200729/0.png	flexion		NOUCS0577	239.447	247.774	0.939009	0.971661	-45.6437	-44.2041	1.43966	-25.1148	-26.2695	-1.15465	2.5943	20.5289	17.9346	-2.5943	0.939009	2.5943
OUCS0578/20171220/0.png	flexion	TRUE	NOUCS0578	243.18	211.333	0.953648	0.828758	-22.567	-23.3749	-0.807875	-23.2861	-24.8024	-1.51634	2.32422	-0.719056	-1.42752	-0.708468	0.828758	0.708468
OUCS0579/20200214/0.png	flexion		NOUCS0579	245.587	234.302	0.963086	0.918831	-27.7585	-25.4229	2.33568	-23.7204	-26.7594	-3.03905	5.37473	4.03815	-1.33659	-5.37473	0.918831	5.37473
OUCS0580/20200303/0.png	flexion		NOUCS0580	248.412	237.889	0.974164	0.932898	-30.9638	-32.3931	-1.42933	-33.0849	-28.1041	4.98072	6.41005	-2.1211	4.28896	6.41005	0.932898	6.41005
OUCS0581/20170510/0.png	flexion		NOUCS0581	237.327	240.467	0.930695	0.943007	-63.4349	-60.2753	3.15966	-43.3634	-43.2141	0.149296	3.30895	20.0715	17.0612	-3.01036	0.930695	3.01036
OUCS0582/20180328/0.png	flexion		NOUCS0582	253.241	252.238	0.993103	0.989169	-42.5805	-43.5615	-0.981021	-23.7495	-24.2352	-0.485695	1.46672	18.831	19.3263	0.495326	0.989169	0.495326
OUCS0583/20170725/0.png	flexion		NOUCS0583	252.867	239.288	0.991634	0.938386	-59.37	-59.2835	0.0864717	-21.8014	-22.5351	-0.733733	0.820205	37.5686	36.7484	-0.820205	0.938386	0.820205
OUCS0584/20210106/0.png	flexion		NOUCS0584	251.062	246.412	0.984559	0.966321	-32.2547	-31.7405	0.514237	-16.6501	-18.0394	-1.38927	1.9035	15.6046	13.7011	-1.9035	0.966321	1.9035
OUCS0585/20171005/0.png	flexion		NOUCS0585	248.722	252.913	0.975381	0.991816	-53.5308	-52.2382	1.29261	-18.6418	-16.4931	2.14867	3.44127	34.889	35.745	0.85606	0.975381	0.85606
OUCS0586/20191210/0.png	flexion		NOUCS0586	252.029	236.953	0.988347	0.929229	-43.0908	-41.9516	1.13923	-28.5112	-30.4314	-1.9202	3.05943	14.5796	11.5202	-3.05943	0.929229	3.05943
OUCS0587/20190123/0.png	flexion	TRUE	NOUCS0587	244.186	143.067	0.957594	0.561046	-19.9325	-19.8423	0.090274	-27.951	-27.9041	0.0468298	0.137104	-8.01843	-8.06188	-0.0434442	0.561046	0.0434442
OUCS0589/20171120/0.png	flexion		NOUCS0589	244.143	203.346	0.957423	0.797436	-34.9393	-35.4037	-0.464396	-26.811	-27.846	-1.03504	1.49943	8.12836	7.55771	-0.570643	0.797436	0.570643
OUCS0590/20170818/0.png	flexion		NOUCS0590	248.222	233.464	0.97342	0.915546	-46.3322	-46.7603	-0.428031	-22.3801	-20.4889	1.89121	2.31924	23.9521	26.2713	2.31924	0.915546	2.31924
OUCS0591/20201214/0.png	flexion		NOUCS0591	253.556	242.441	0.994336	0.950748	-30.3027	-28.9195	1.38322	-21.5014	-21.293	0.208387	1.5916	8.80125	7.62642	-1.17483	0.950748	1.17483
OUCS0593/20180403/0.png	flexion		NOUCS0593	226.675	228.211	0.888922	0.894943	-70.4417	-68.851	1.59076	-45.8681	-50.3399	-4.47183	6.06259	24.5737	18.5111	-6.06259	0.888922	6.06259
OUCS0594/20201202/0.png	flexion		NOUCS0594	250.27	241.911	0.981452	0.948671	-45.4982	-45.3254	0.17283	-32.2756	-35.7665	-3.49089	3.66372	13.2226	9.55885	-3.66372	0.948671	3.66372
OUCS0597/20191217/0.png	flexion		NOUCS0597	225.553	236.982	0.884522	0.929342	-62.9959	-61.7869	1.20897	-21.8858	-24.0758	-2.19	3.39897	41.1101	37.7111	-3.39897	0.884522	3.39897
OUCS0598/20181128/0.png	flexion		NOUCS0598	224.882	243.065	0.881892	0.953194	-35.1487	-34.8537	0.294959	-18.8532	-20.6697	-1.81654	2.1115	16.2955	14.184	-2.1115	0.881892	2.1115
OUCS0599/20191021/0.png	flexion	TRUE	NOUCS0599	252.757	223.471	0.991203	0.876355	-41.8779	-39.4049	2.47296	-23.8865	-21.456	2.4305	4.90346	17.9914	17.9489	-0.0424543	0.876355	0.0424543
OUCS0600/20200915/0.png	flexion		NOUCS0600	231.103	236.083	0.906285	0.925817	-50.371	-50.7041	-0.333075	-31.5222	-34.1545	-2.63234	2.96542	18.8488	16.5496	-2.29927	0.906285	2.29927
OUCS0601/20191211/0.png	flexion	TRUE	NOUCS0601	249.756	242.098	0.979436	0.949404	-34.2869	-33.2653	1.02156	-28.9677	-29.9902	-1.02256	2.04411	5.31922	3.2751	-2.04411	0.949404	2.04411
OUCS0602/20190108/0.png	flexion		NOUCS0602	253.114	242.561	0.992602	0.951221	-32.4365	-31.8204	0.616133	-14.4	-12.7711	1.62894	2.24507	18.0365	19.0493	1.0128	0.951221	1.0128
OUCS0603/20170807/0.png	flexion		NOUCS0603	249.841	242.833	0.979768	0.952288	-18.9582	-16.8817	2.07649	-23.1986	-22.3383	0.860265	2.93675	-4.24041	-5.45663	-1.21622	0.952288	1.21622
OUCS0604/20190408/0.png	flexion		NOUCS0604	234.361	252.311	0.919063	0.989455	-48.7153	-47.9552	0.760103	-27.0216	-26.8952	0.126418	0.886522	21.6937	21.06	-0.633685	0.919063	0.633685
OUCS0605/20210510/0.png	flexion	TRUE	NOUCS0605	214.095	143.633	0.839589	0.563265	-49.3475	-46.9922	2.35529	-35.4634	-42.6674	-7.20408	9.55936	13.8841	4.32473	-9.55936	0.563265	9.55936
OUCS0606/20190725/0.png	flexion		NOUCS0606	244.378	231.579	0.958347	0.908153	-45.8551	-45.2603	0.594757	-10.3533	-13.9121	-3.55877	4.15353	35.5018	31.3482	-4.15353	0.908153	4.15353
OUCS0607/20190410/0.png	flexion		NOUCS0607	237.256	236.348	0.930415	0.926854	-51.5688	-51.1309	0.437876	-47.8913	-44.1727	3.71858	4.15646	3.67749	6.9582	3.28071	0.926854	3.28071
OUCS0608/20180130/0.png	flexion		NOUCS0608	250.289	247.292	0.981527	0.969771	-45	-44.6182	0.38182	-34.5793	-36.7773	-2.19804	2.57986	10.4207	7.84085	-2.57986	0.969771	2.57986
OUCS0609/20200317/0.png	flexion		NOUCS0609	236.587	235.157	0.927792	0.922184	-55.6539	-56.0886	-0.434693	-21.6444	-23.9211	-2.27665	2.71134	34.0095	32.1675	-1.84195	0.922184	1.84195
OUCS0612/20170911/0.png	flexion		NOUCS0612	251.86	249.472	0.987688	0.97832	-48.1108	-48.1911	-0.0802397	-32.9247	-34.0773	-1.15255	1.23279	15.1861	14.1138	-1.07231	0.97832	1.07231
OUCS0613/20180406/0.png	flexion		NOUCS0613	253.974	249.818	0.995978	0.979679	-44.5559	-45.6217	-1.06586	-31.6755	-30.7616	0.913892	1.97975	12.8804	14.8601	1.97975	0.979679	1.97975
OUCS0614/20210406/0.png	flexion		NOUCS0614	243.056	248.19	0.953159	0.973296	-49.4608	-48.9272	0.533618	-29.4537	-30.317	-0.86336	1.39698	20.0072	18.6102	-1.39698	0.953159	1.39698
OUCS0616/20210317/0.png	flexion	TRUE	NOUCS0616	240.022	193.612	0.941264	0.759264	-27.0506	-30.1422	-3.09162	-23.8683	-28.934	-5.06564	8.15726	3.18227	1.20824	-1.97402	0.759264	1.97402
OUCS0618/20180918/0.png	flexion		NOUCS0618	227.562	233.684	0.892402	0.916409	-33.808	-35.8338	-2.02585	-37.6656	-35.1148	2.55079	4.57664	-3.85766	0.718981	4.57664	0.892402	4.57664
OUCS0620/20170712/0.png	flexion	TRUE	NOUCS0620	253.789	182.717	0.995253	0.716539	-35.8377	-35.5784	0.259266	-38.8627	-41.5526	-2.68987	2.94914	-3.02509	-5.97423	-2.94914	0.716539	2.94914
OUCS0621/20190702/0.png	flexion		NOUCS0621	247.558	247.043	0.970816	0.968794	-40.9717	-39.8387	1.13304	-39.5226	-39.1479	0.374759	1.5078	1.44911	0.690826	-0.758279	0.968794	0.758279
OUCS0622/20190524/0.png	flexion		NOUCS0622	252.026	239.558	0.988338	0.939442	-40.9144	-40.823	0.0913975	-29.1676	-26.6263	2.54133	2.63272	11.7468	14.1967	2.44993	0.939442	2.44993
OUCS0623/20190419/0.png	flexion		NOUCS0623	243.643	246.25	0.955462	0.965686	-56.5922	-59.5591	-2.96693	-27.7185	-27.987	-0.268449	3.23538	28.8737	31.5722	2.69848	0.955462	2.69848
OUCS0624/20201225/0.png	flexion		NOUCS0624	254.765	190.085	0.999077	0.745432	-65.556	-66.2973	-0.741224	-37.1261	-40.7162	-3.59011	4.33133	28.43	25.5811	-2.84889	0.745432	2.84889
OUCS0625/20200108/0.png	flexion		NOUCS0625	249.957	250.479	0.980225	0.982271	-62.3189	-61.5762	0.742738	-40.7321	-41.8521	-1.12	1.86274	21.5868	19.7241	-1.86274	0.980225	1.86274
OUCS0626/20200207/0.png	flexion		NOUCS0626	246.875	242.294	0.968137	0.950173	-44.0809	-46.5894	-2.5085	-39.2894	-37.693	1.59643	4.10492	4.79149	8.89641	4.10492	0.950173	4.10492
OUCS0627/20190626/0.png	flexion		NOUCS0627	252.02	214.322	0.988314	0.840479	-72.0069	-70.2473	1.7596	-29.7498	-27.5485	2.20125	3.96084	42.2572	42.6988	0.441653	0.840479	0.441653
OUCS0628/20180725/0.png	flexion	TRUE	NOUCS0628	228.395	239.902	0.895666	0.940792	-25.292	-33.6328	-8.34076	-38.4312	-35.8384	2.59287	10.9336	-13.1392	-2.20558	10.9336	0.895666	10.9336
OUCS0629/20210512/0.png	flexion	TRUE	NOUCS0629	213.644	195.714	0.837821	0.767507	-45.2822	-44.8818	0.400473	-37.1936	-35.8075	1.38612	1.78659	8.08864	9.07429	0.985646	0.767507	0.985646
OUCS0630/20201028/0.png	flexion		NOUCS0630	233.295	242.683	0.914884	0.951699	-34.729	-36.9051	-2.17615	-20.7256	-23.5785	-2.85292	5.02906	14.0034	13.3267	-0.676767	0.914884	0.676767
OUCS0631/20180110/0.png	flexion		NOUCS0631	245.674	214.63	0.963427	0.841685	-40.44	-40.4334	0.00666444	-47.0536	-47.0748	-0.0212658	0.0279302	-6.6135	-6.64143	-0.0279302	0.841685	0.0279302
OUCS0632/20170724/0.png	flexion		NOUCS0632	254.781	242.644	0.999142	0.951547	-43.5679	-43.4468	0.121054	-5.54532	-8.32218	-2.77686	2.89792	38.0226	35.1247	-2.89792	0.951547	2.89792
OUCS0633/20171010/0.png	flexion		NOUCS0633	235.649	230.023	0.924112	0.902052	-48.3665	-45.8646	2.50189	-39.0429	-37.5822	1.4607	3.96259	9.32359	8.28241	-1.04118	0.902052	1.04118
OUCS0634/20180418/0.png	flexion		NOUCS0634	247.367	135.435	0.970068	0.531117	-53.0357	-53.5872	-0.551518	-32.8687	-30.1488	2.71984	3.27136	20.167	23.4384	3.27136	0.531117	3.27136
OUCS0635/20170523/0.png	flexion		NOUCS0635	208.689	189.154	0.818388	0.74178	-33.1632	-34.3614	-1.19815	-24.3411	-31.9971	-7.65604	8.85419	8.82213	2.36424	-6.4579	0.74178	6.4579
OUCS0639/20170614/0.png	flexion	TRUE	NOUCS0070	232.911	208.172	0.913377	0.816362	-43.3819	-43.6461	-0.264171	-32.258	-28.1116	4.14634	4.41051	11.1239	15.5344	4.41051	0.816362	4.41051
OUCS0640/20170705/0.png	flexion		NOUCS0640	247.512	251.265	0.970636	0.985354	-60.7719	-56.0458	4.72619	-28.5325	-27.53	1.00246	5.72864	32.2395	28.5158	-3.72373	0.970636	3.72373
OUCS0641/20210402/0.png	flexion		NOUCS0641	204.625	215.831	0.802451	0.846394	-39.6107	-40.8416	-1.23093	-21.4768	-21.9848	-0.508047	1.73898	18.1339	18.8568	0.722884	0.802451	0.722884
OUCS0643/20200615/0.png	flexion		NOUCS0643	251.225	228.948	0.985196	0.897836	-50.7106	-50.1908	0.519821	-17.3241	-16.7003	0.623748	1.14357	33.3865	33.4904	0.103927	0.897836	0.103927
OUCS0644/20170530/0.png	flexion		NOUCS0644	246.474	245.113	0.966563	0.961228	-37.9131	-41.3885	-3.47539	-25.7347	-27.4118	-1.67706	5.15245	12.1784	13.9767	1.79834	0.961228	1.79834
OUCS0647/20170913/0.png	flexion		NOUCS0071	252.087	232.347	0.988576	0.911164	-55.6406	-55.1658	0.47483	-26.5651	-29.1984	-2.63331	3.10814	29.0756	25.9674	-3.10814	0.911164	3.10814
OUCS0648/20190426/0.png	flexion		NOUCS0648	210.263	203.283	0.824561	0.797187	-27.3324	-28.1772	-0.844821	-27.1598	-26.2549	0.904919	1.74974	0.172564	1.9223	1.74974	0.797187	1.74974
OUCS0649/20170628/0.png	flexion		NOUCS0649	250.64	246.661	0.982902	0.967299	-20.6097	-20.2513	0.358434	-15.5463	-15.5469	-0.000560069	0.358994	5.06337	4.70437	-0.358994	0.967299	0.358994
OUCS0650/20180110/0.png	flexion		NOUCS0650	246.485	249.295	0.966607	0.977629	-42.1014	-43.0444	-0.942986	-23.9153	-27.785	-3.86962	4.81261	18.1861	15.2594	-2.92664	0.966607	2.92664
OUCS0651/20180606/0.png	flexion		NOUCS0651	206.491	151.311	0.809768	0.593376	-57.5288	-51.8065	5.72235	-24.8027	-27.5364	-2.73371	8.45606	32.7261	24.2701	-8.45606	0.593376	8.45606
OUCS0653/20170613/0.png	flexion		NOUCS0653	251.765	249.531	0.987313	0.978551	-40.7462	-39.296	1.45017	-16.004	-13.926	2.07807	3.52824	24.7421	25.37	0.627899	0.978551	0.627899
OUCS0655/20200225/0.png	flexion		NOUCS0655	250.72	233.946	0.983216	0.917437	-68.587	-65.7474	2.83967	-21.2028	-24.8098	-3.60699	6.44665	47.3842	40.9376	-6.44665	0.917437	6.44665
OUCS0656/20180528/0.png	flexion		NOUCS0656	191.75	225.161	0.751961	0.882983	-13.3052	-17.9174	-4.61215	-31.5141	-32.831	-1.31697	5.92912	-18.2088	-14.9137	3.29518	0.751961	3.29518
OUCS0657/20180214/0.png	flexion		NOUCS0657	244.456	238.691	0.958652	0.936044	-73.0339	-70.7102	2.32364	-25.6022	-23.7839	1.81826	4.1419	47.4317	46.9263	-0.505386	0.936044	0.505386
OUCS0658/20200401/0.png	flexion		NOUCS0658	250.714	235.56	0.983193	0.923765	-52.9074	-50.4949	2.41256	-33.2195	-31.191	2.02852	4.44108	19.6879	19.3039	-0.384043	0.923765	0.384043
OUCS0659/20180702/0.png	flexion		NOUCS0659	249.244	247.544	0.977429	0.97076	-25.0169	-25.3193	-0.302439	-3.31778	-4.73084	-1.41306	1.7155	21.6991	20.5885	-1.11062	0.97076	1.11062
OUCS0660/20171023/0.png	flexion		NOUCS0660	251.857	216.962	0.987675	0.850832	-35.8628	-34.9367	0.926193	-27.5701	-29.0012	-1.43108	2.35727	8.29271	5.93544	-2.35727	0.850832	2.35727
OUCS0661/20200217/0.png	flexion		NOUCS0661	244.389	253.729	0.958388	0.995016	-47.5734	-50.3749	-2.80157	-26.7511	-25.2284	1.52271	4.32428	20.8223	25.1466	4.32428	0.958388	4.32428
OUCS0662/20200630/0.png	flexion		NOUCS0662	254.591	240.81	0.998396	0.944351	-58.9545	-57.9515	1.00305	-49.8991	-46.9797	2.9194	3.92245	9.05542	10.9718	1.91635	0.944351	1.91635
OUCS0663/20201001/0.png	flexion		NOUCS0663	244.955	244.941	0.960606	0.960554	-18.6495	-20.419	-1.76943	-34.1597	-33.8807	0.278972	2.0484	-15.5102	-13.4618	2.0484	0.960554	2.0484
OUCS0664/20170522/0.png	flexion		NOUCS0664	243.75	211.614	0.955882	0.829859	-53.4089	-54.7347	-1.32574	-23.1986	-17.7197	5.47893	6.80467	30.2103	37.015	6.80467	0.829859	6.80467
OUCS0665/20180110/0.png	flexion		NOUCS0665	240.389	221.203	0.942702	0.867463	-37.1847	-34.9606	2.22411	-28.393	-27.0194	1.3736	3.59772	8.79169	7.94118	-0.85051	0.867463	0.85051
OUCS0666/20170605/0.png	flexion		NOUCS0666	217.646	241.811	0.853513	0.94828	-27.1351	-26.4171	0.717997	-16.6388	-18.2519	-1.61313	2.33113	10.4963	8.16521	-2.33113	0.853513	2.33113
OUCS0667/20200828/0.png	flexion		NOUCS0667	205.5	243.824	0.805882	0.956171	-28.54	-28.0706	0.469419	-28.3008	-27.5895	0.711274	1.18069	0.239229	0.481084	0.241855	0.805882	0.241855
OUCS0668/20170711/0.png	flexion		NOUCS0668	244.6	245.848	0.959216	0.964109	-28.7571	-27.6871	1.07001	-27.929	-25.6399	2.2891	3.3591	0.828142	2.04723	1.21909	0.959216	1.21909
OUCS0669/20181107/0.png	flexion		NOUCS0669	205.648	241.904	0.806463	0.948643	-77.2756	-83.0578	-5.78219	-30.0184	-27.9877	2.03071	7.8129	47.2573	55.0702	7.8129	0.806463	7.8129
OUCS0671/20200916/0.png	flexion		NOUCS0671	241.581	246.28	0.947378	0.965804	-52.5073	-54.1337	-1.6264	-28.4212	-26.5254	1.89586	3.52226	24.0861	27.6084	3.52226	0.947378	3.52226
OUCS0676/20200520/0.png	flexion		NOUCS0676	206.3	133.519	0.80902	0.523604	-35.3482	-36.0093	-0.661094	-12.1549	-10.9564	1.19854	1.85963	23.1932	25.0529	1.85963	0.523604	1.85963
OUCS0677/20180710/0.png	flexion		NOUCS0677	248.816	239.429	0.97575	0.938936	-24.2744	-23.643	0.631467	-44.6763	-41.1828	3.49346	4.12493	-20.4019	-17.5399	2.86199	0.938936	2.86199
OUCS0678/20190712/0.png	flexion		NOUCS0678	212.244	206.018	0.832331	0.807914	-55.7327	-57.8865	-2.15383	-27.626	-28.0531	-0.42713	2.58096	28.1067	29.8334	1.7267	0.807914	1.7267
OUCS0679/20190618/0.png	flexion		NOUCS0679	244.559	244.6	0.959056	0.959216	-36.3844	-37.5575	-1.17313	-35.7539	-35.39	0.363928	1.53706	0.630465	2.16752	1.53706	0.959056	1.53706
OUCS0680/20170614/0.png	flexion		NOUCS0680	247.392	216.054	0.970165	0.847269	-30.4934	-33.4524	-2.95899	-38.5926	-36.7954	1.79718	4.75618	-8.0992	-3.34302	4.75618	0.847269	4.75618
OUCS0681/20180305/0.png	flexion		NOUCS0681	250.163	249.98	0.981031	0.980312	-58.3925	-57.7916	0.600922	-38.4802	-37.2162	1.26404	1.86496	19.9123	20.5754	0.663121	0.980312	0.663121
OUCS0684/20181116/0.png	flexion		NOUCS0684	199.417	188.053	0.782026	0.737461	-22.9058	-25.0981	-2.19228	-20.8286	-15.5304	5.29811	7.49039	2.07721	9.5676	7.49039	0.737461	7.49039
OUCS0685/20170804/0.png	flexion		NOUCS0685	251.7	245.511	0.987059	0.962787	-58.9027	-58.1833	0.719388	-25.641	-26.8277	-1.18672	1.90611	33.2617	31.3556	-1.90611	0.962787	1.90611
OUCS0686/20190924/0.png	flexion		NOUCS0686	247.939	247.224	0.972309	0.969508	-66.1757	-65.0302	1.1455	-36.2538	-33.4192	2.83459	3.98008	29.9219	31.611	1.68909	0.969508	1.68909
OUCS0687/20190910/0.png	flexion		NOUCS0687	251.378	249.447	0.985795	0.978223	-45.3845	-44.1497	1.23481	-32.4712	-31.0891	1.38214	2.61695	12.9133	13.0607	0.147332	0.978223	0.147332
OUCS0688/20170823/0.png	flexion		NOUCS0688	209.41	185.855	0.821217	0.728841	-52.0013	-50.4014	1.59983	-28.2288	-28.007	0.221818	1.82164	23.7725	22.3945	-1.37801	0.728841	1.37801
OUCS0689/20170606/0.png	flexion		NOUCS0689	252.638	245.695	0.990738	0.963509	-24.3256	-24.3643	-0.0387174	-13.0919	-13.6932	-0.601311	0.640029	11.2337	10.6711	-0.562594	0.963509	0.562594
OUCS0690/20170711/0.png	flexion		NOUCS0690	251.684	240.744	0.986997	0.944093	-26.8619	-26.8686	-0.0066982	-39.3595	-41.2928	-1.93335	1.94005	-12.4975	-14.4242	-1.92665	0.944093	1.92665
OUCS0691/20201118/0.png	flexion		NOUCS0691	238.882	229.5	0.936794	0.9	-27.4744	-25.5607	1.91373	-32.9322	-35.9515	-3.01925	4.93298	-5.4578	-10.3908	-4.93298	0.9	4.93298
OUCS0693/20200305/0.png	flexion		NOUCS0693	220.333	222.255	0.864052	0.871588	-63.6456	-58.7747	4.87085	-34.439	-39.715	-5.27602	10.1469	29.2066	19.0597	-10.1469	0.864052	10.1469
OUCS0694/20201217/0.png	flexion		NOUCS0694	252.435	167.109	0.98994	0.65533	-22.6199	-22.8122	-0.192363	-20.4002	-22.9104	-2.5102	2.70257	2.21966	-0.0981853	-2.31784	0.65533	2.31784
OUCS0695/20200214/0.png	flexion		NOUCS0695	245.128	246.588	0.961287	0.967013	-53.1301	-52.8451	0.284972	-20.6841	-23.0679	-2.38385	2.66882	32.446	29.7772	-2.66882	0.961287	2.66882
OUCS0696/20180516/0.png	flexion		NOUCS0696	218.816	221.132	0.858101	0.867185	-65.4926	-64.4163	1.0763	-2.38594	-6.98197	-4.59602	5.67232	63.1067	57.4343	-5.67232	0.858101	5.67232
OUCS0697/20171023/0.png	flexion		NOUCS0697	228.405	244.057	0.895707	0.957085	-52.8153	-56.9032	-4.08794	-18.4349	-22.4582	-4.02324	8.11118	34.3803	34.4451	0.064707	0.895707	0.064707
OUCS0698/20180604/0.png	flexion		NOUCS0698	228.957	201.925	0.897869	0.791863	-61.1573	-62.2973	-1.13998	-42.7094	-42.1724	0.537031	1.67702	18.4479	20.125	1.67702	0.791863	1.67702
OUCS0699/20180307/0.png	flexion		NOUCS0699	244.545	243.308	0.959002	0.954148	-16.0323	-15.3828	0.649499	-40.1207	-40.4317	-0.310983	0.960482	-24.0884	-25.0489	-0.960482	0.954148	0.960482
OUCS0700/20170913/0.png	flexion		NOUCS0700	206.7	147.346	0.810588	0.577828	-14.9001	-14.7914	0.108654	-50.8556	-52.1053	-1.24976	1.35841	-35.9555	-37.3139	-1.35841	0.577828	1.35841
OUCS0701/20190702/0.png	flexion		NOUCS0701	240.837	245.052	0.94446	0.960987	-47.2148	-47.0496	0.165136	-26.3688	-26.9939	-0.62511	0.790247	20.8459	20.0557	-0.790247	0.94446	0.790247
OUCS0702/20200520/0.png	flexion		NOUCS0073	250.5	246.193	0.982353	0.965463	-37.1042	-37.9001	-0.79585	-34.1013	-35.1472	-1.04595	1.8418	3.00296	2.75286	-0.2501	0.965463	0.2501
OUCS0703/20170523/0.png	flexion		NOUCS0703	249.435	246.46	0.978176	0.96651	-53.1301	-51.7329	1.39716	-46.4321	-47.3237	-0.891564	2.28873	6.69801	4.40928	-2.28873	0.96651	2.28873
OUCS0704/20200813/0.png	flexion		NOUCS0704	250.605	251.75	0.982766	0.987255	-51.9112	-51.6188	0.29243	-36.4041	-37.7131	-1.30902	1.60145	15.5071	13.9057	-1.60145	0.982766	1.60145
OUCS0705/20170710/0.png	flexion		NOUCS0705	240.053	227.745	0.941383	0.893119	-32.4326	-32.8257	-0.393149	-26.7961	-33.176	-6.37987	6.77302	5.63648	-0.350245	-5.98672	0.893119	5.98672
OUCS0706/20170724/0.png	flexion		NOUCS0706	250.477	220.436	0.982264	0.864456	-34.1285	-33.2126	0.915969	-18.2928	-16.5324	1.76039	2.67636	15.8358	16.6802	0.844421	0.864456	0.844421
OUCS0707/20201127/0.png	flexion		NOUCS0707	250.707	250.658	0.983166	0.982972	-67.5206	-66.6842	0.836372	-30.0414	-30.6407	-0.599364	1.43574	37.4792	36.0435	-1.43574	0.982972	1.43574
OUCS0709/20170905/0.png	flexion		NOUCS0709	239.551	191.571	0.939416	0.751261	-57.0306	-57.8668	-0.836158	-37.2734	-36.5876	0.685805	1.52196	19.7572	21.2792	1.52196	0.751261	1.52196
OUCS0710/20191002/0.png	flexion		NOUCS0710	250.118	249.611	0.980854	0.978867	-45.7538	-44.6535	1.10031	-13.9248	-16.5563	-2.63155	3.73186	31.8291	28.0972	-3.73186	0.978867	3.73186
OUCS0711/20171205/0.png	flexion		NOUCS0711	233.543	239.308	0.915854	0.938462	-46.6181	-46.581	0.0370838	-20.2437	-22.6327	-2.38903	2.42612	26.3744	23.9483	-2.42612	0.915854	2.42612
OUCS0712/20180419/0.png	flexion		NOUCS0712	236.105	244.34	0.925903	0.958198	-47.8624	-47.3744	0.488032	-24.6051	-26.7772	-2.17209	2.66012	23.2573	20.5972	-2.66012	0.925903	2.66012
OUCS0713/20191210/0.png	flexion		NOUCS0713	220.474	238.85	0.864603	0.936667	-28.3008	-29.3992	-1.09846	-36.6341	-33.3017	3.33245	4.43091	-8.33336	-3.90245	4.43091	0.864603	4.43091
OUCS0714/20200501/0.png	flexion		NOUCS0714	243.316	218.647	0.95418	0.857439	-46.2922	-46.9563	-0.664122	-19.7989	-26.7894	-6.99057	7.65469	26.4933	20.1668	-6.32645	0.857439	6.32645
OUCS0715/20171121/0.png	flexion		NOUCS0715	213.844	232.7	0.838606	0.912549	-34.2744	-30.9364	3.33797	-19.9831	-16.9765	3.00663	6.34459	14.2913	13.96	-0.33134	0.838606	0.33134
OUCS0716/20201110/0.png	flexion		NOUCS0716	246.714	249.078	0.967507	0.976778	-58.2665	-56.0635	2.20295	-24.6236	-24.8462	-0.222597	2.42554	33.6429	31.2174	-2.42554	0.967507	2.42554
OUCS0717/20171222/0.png	flexion		NOUCS0717	247	236.25	0.968627	0.926471	-41.3987	-42.8464	-1.4477	-41.5434	-41.5143	0.0291017	1.4768	-0.144659	1.33214	1.4768	0.926471	1.4768
OUCS0718/20170517/0.png	flexion		NOUCS0718	251.093	252	0.984679	0.988235	-71.9166	-72.6696	-0.75307	-51.5819	-51.3896	0.192315	0.945384	20.3346	21.28	0.945384	0.984679	0.945384
OUCS0719/20180306/0.png	flexion		NOUCS0719	252.212	250.673	0.989065	0.983033	-68.5688	-69.2723	-0.703437	-29.9315	-32.0783	-2.14675	2.85019	38.6373	37.194	-1.44331	0.983033	1.44331
OUCS0721/20200715/0.png	flexion		NOUCS0721	216.054	212.106	0.847271	0.83179	-41.1859	-40.3878	0.798166	-33.8351	-32.7059	1.12919	1.92735	7.35081	7.68182	0.33102	0.83179	0.33102
OUCS0722/20210210/0.png	flexion	TRUE	NOUCS0006	244.396	247.115	0.958417	0.96908	-28.4429	-29.0314	-0.588491	-39.3595	-38.7684	0.591005	1.1795	-10.9165	-9.73703	1.1795	0.958417	1.1795
OUCS0723/20200603/0.png	flexion	TRUE	NOUCS0723	236.833	228.123	0.928758	0.8946	-34.2869	-33.9771	0.309792	-36.7142	-35.0172	1.697	2.00679	-2.42733	-1.04012	1.38721	0.8946	1.38721
OUCS0724/20201113/0.png	flexion		NOUCS0724	246.87	236.965	0.968116	0.929274	-38.1252	-37.1103	1.01491	-60.5615	-56.4983	4.06322	5.07813	-22.4363	-19.388	3.04832	0.929274	3.04832
OUCS0725/20170620/0.png	flexion		NOUCS0725	249.596	250.151	0.978807	0.980984	-24.5196	-25.4474	-0.927783	-10.4599	-12.3067	-1.84682	2.77461	14.0597	13.1407	-0.919041	0.978807	0.919041
OUCS0726/20200507/0.png	flexion		NOUCS0726	217.846	225.05	0.854299	0.882549	-44.5878	-47.0562	-2.46836	-26.9728	-28.3598	-1.38697	3.85532	17.615	18.6964	1.08139	0.854299	1.08139
OUCS0728/20170509/0.png	flexion		NOUCS0728	226.081	213.774	0.886592	0.838328	-43.6468	-46.0664	-2.41955	-28.4429	-33.3238	-4.88089	7.30044	15.2039	12.7425	-2.46135	0.838328	2.46135
OUCS0729/20171030/0.png	flexion		NOUCS0729	241.395	249.438	0.946648	0.978186	-61.0112	-61.1257	-0.114479	-22.8337	-27.0887	-4.25506	4.36954	38.1775	34.0369	-4.14058	0.946648	4.14058
OUCS0731/20170913/0.png	flexion		NOUCS0731	244.9	254.31	0.960392	0.997292	-60.1799	-63.3137	-3.13376	-31.7335	-33.127	-1.39349	4.52725	28.4464	30.1867	1.74027	0.960392	1.74027
OUCS0732/20210203/0.png	flexion	TRUE	NOUCS0007	250.727	224.106	0.983244	0.878849	-15.2024	-16.1942	-0.991751	-51.5688	-46.5348	5.03401	6.02576	-36.3664	-30.3406	6.02576	0.878849	6.02576
OUCS0733/20170801/0.png	flexion		NOUCS0733	252.333	245.353	0.989542	0.962168	-28.996	-29.7638	-0.767879	-13.7909	-18.2563	-4.46543	5.23331	15.2051	11.5075	-3.69755	0.962168	3.69755
OUCS0734/20190917/0.png	flexion		NOUCS0734	254.475	251.208	0.997941	0.985131	-54.1888	-53.4486	0.740277	-24.444	-27.3415	-2.89759	3.63787	29.7449	26.107	-3.63787	0.985131	3.63787
OUCS0735/20200130/0.png	flexion		NOUCS0735	171.641	223.729	0.673102	0.877369	-26.5651	-39.4441	-12.879	-27.0309	-34.275	-7.2441	20.1231	-0.465809	5.1691	5.63491	0.673102	5.63491
OUCS0736/20201209/0.png	flexion		NOUCS0736	247.914	230.568	0.972213	0.904189	-32.692	-37.1263	-4.43427	-26.5651	-25.0065	1.55854	5.99281	6.12693	12.1197	5.99281	0.904189	5.99281
OUCS0737/20210317/0.png	flexion		NOUCS0737	229.234	159.714	0.898957	0.626331	-41.9872	-41.439	0.548214	-45.6794	-32.766	12.9134	13.4616	-3.69215	8.67301	12.3652	0.626331	12.3652
OUCS0739/20180625/0.png	flexion		NOUCS0739	241.932	244.977	0.948752	0.960693	-50.9881	-53.5556	-2.56744	-45.3794	-39.5278	5.85162	8.41906	5.60871	14.0278	8.41906	0.948752	8.41906
OUCS0740/20190828/0.png	flexion		NOUCS0074	239.825	246.854	0.94049	0.968056	-47.0309	-46.1322	0.898762	-36.545	-33.6121	2.93285	3.83162	10.4859	12.52	2.03409	0.94049	2.03409
OUCS0743/20191118/0.png	flexion		NOUCS0743	246.488	248.157	0.966619	0.973164	-36.1736	-36.8777	-0.704027	-28.7151	-24.7424	3.97269	4.67672	7.45855	12.1353	4.67672	0.966619	4.67672
OUCS0745/20191106/0.png	flexion		NOUCS0745	246.42	240.745	0.966353	0.9441	-45.9935	-48.295	-2.3015	-45	-43.2956	1.70445	4.00595	0.993469	4.99942	4.00595	0.9441	4.00595
OUCS0746/20210126/0.png	flexion		NOUCS0746	243.962	244.093	0.956715	0.957226	-17.9691	-19.4695	-1.50032	-33.2471	-31.8569	1.39014	2.89046	-15.2779	-12.3875	2.89046	0.956715	2.89046
OUCS0747/20200318/0.png	flexion		NOUCS0747	249	254.6	0.976471	0.998431	-69.1932	-68.3322	0.861038	-46.3972	-42.7985	3.59865	4.45969	22.796	25.5336	2.73761	0.976471	2.73761
OUCS0748/20170619/0.png	flexion		NOUCS0748	245.311	248.725	0.962004	0.975394	-23.6294	-25.131	-1.50161	-10.8855	-10.2263	0.659196	2.16081	12.7439	14.9047	2.16081	0.962004	2.16081
OUCS0750/20200929/0.png	flexion		NOUCS0750	249.889	253.255	0.979956	0.993158	-49.2538	-49.2525	0.0012872	-24.201	-23.5338	0.667136	0.668424	25.0529	25.7187	0.665849	0.979956	0.665849
OUCS0751/20171222/0.png	flexion		NOUCS0751	245.872	227.717	0.964203	0.893008	-49.7334	-49.2648	0.468613	-19.9831	-21.4919	-1.5088	1.97741	29.7503	27.7729	-1.97741	0.893008	1.97741
OUCS0752/20190701/0.png	flexion		NOUCS0752	242.279	240.167	0.950114	0.94183	-64.867	-62.935	1.93202	-49.0593	-46.4938	2.56555	4.49757	15.8077	16.4412	0.633528	0.94183	0.633528
OUCS0753/20180704/0.png	flexion		NOUCS0077	245.9	252.636	0.964314	0.990731	-53.0047	-52.6396	0.365169	-38.4181	-40.3422	-1.92411	2.28928	14.5867	12.2974	-2.28928	0.964314	2.28928
OUCS0754/20190515/0.png	flexion		NOUCS0078	248.089	248.035	0.972898	0.972687	-34.6584	-35.1293	-0.470936	-23.9625	-23.0413	0.921158	1.39209	10.6959	12.088	1.39209	0.972687	1.39209
OUCS0757/20200217/0.png	flexion		NOUCS0757	223.348	245.698	0.875874	0.963522	-55.7843	-55.4769	0.307356	-32.4712	-36.102	-3.63076	3.93812	23.3131	19.375	-3.93812	0.875874	3.93812
OUCS0758/20190716/0.png	flexion		NOUCS0758	251.342	247.694	0.985655	0.971351	-53.6428	-53.4281	0.214684	-49.4608	-43.9581	5.50277	5.71746	4.18195	9.47004	5.28809	0.971351	5.28809
OUCS0759/20210316/0.png	flexion		NOUCS0759	247.244	245.923	0.969584	0.964404	-33.5245	-32.8017	0.722728	-13.9169	-13.8045	0.112422	0.835149	19.6076	18.9973	-0.610306	0.964404	0.610306
OUCS0760/20190625/0.png	flexion		NOUCS0760	250.864	229.148	0.983779	0.89862	-44.6799	-44.1849	0.494984	-33.9675	-28.365	5.60254	6.09752	10.7124	15.8199	5.10756	0.89862	5.10756
OUCS0761/20200213/0.png	flexion		NOUCS0761	249.289	251.52	0.977606	0.986353	-35.9285	-36.2787	-0.350232	-21.1613	-18.5051	2.65613	3.00636	14.7672	17.7736	3.00636	0.977606	3.00636
OUCS0764/20200518/0.png	flexion		NOUCS0764	250.091	236.125	0.980749	0.92598	-27.0611	-26.1123	0.948837	-26.0754	-27.6777	-1.60232	2.55116	0.985751	-1.56541	-2.55116	0.92598	2.55116
OUCS0765/20210316/0.png	flexion		NOUCS0765	245.933	249.673	0.964444	0.97911	-32.3609	-32.2233	0.137678	-28.3834	-28.307	0.0763786	0.214057	3.97758	3.91628	-0.0612999	0.964444	0.0612999
OUCS0766/20191220/0.png	flexion		NOUCS0766	253.65	249	0.994706	0.976471	-38.9275	-38.1787	0.748795	-28.6949	-26.3221	2.37277	3.12156	10.2326	11.8566	1.62397	0.976471	1.62397
OUCS0767/20210322/0.png	flexion		NOUCS0767	246.833	245.16	0.967974	0.961412	-45	-44.4664	0.533569	-43.7982	-41.0019	2.79622	3.32979	1.20183	3.46448	2.26265	0.961412	2.26265
OUCS0770/20210303/0.png	flexion		NOUCS0770	224.827	222.741	0.881674	0.873496	-61.7557	-63.8792	-2.12342	-39.8978	-34.8659	5.03194	7.15536	21.8579	29.0133	7.15536	0.873496	7.15536
OUCS0772/20201021/0.png	flexion		NOUCS0772	250.163	199.104	0.981032	0.780801	-56.646	-56.0493	0.596635	-48.9725	-44.7657	4.20684	4.80348	7.67348	11.2837	3.61021	0.780801	3.61021
OUCS0773/20201111/0.png	flexion		NOUCS0773	215.881	218.943	0.846592	0.858602	-55.2222	-52.8643	2.35785	-36.3475	-36.08	0.267444	2.6253	18.8747	16.7843	-2.09041	0.846592	2.09041
OUCS0774/20200720/0.png	flexion		NOUCS0774	247.833	151.867	0.971895	0.595556	-49.2538	-53.1146	-3.86077	-56.8421	-34.6187	22.2233	26.0841	-7.58824	18.4959	26.0841	0	26.0841
OUCS0775/20190822/0.png	flexion		NOUCS0775	249.438	225.163	0.978186	0.882991	-68.5747	-67.8803	0.694381	-51.2419	-46.9299	4.31205	5.00643	17.3328	20.9505	3.61767	0.882991	3.61767
OUCS0776/20200212/0.png	flexion		NOUCS0776	243.452	250.619	0.954715	0.98282	-35.3803	-33.6906	1.68964	-34.0193	-34.6667	-0.647325	2.33697	1.36092	-0.976046	-2.33697	0.954715	2.33697
OUCS0777/20191224/0.png	flexion		NOUCS0777	250.417	245.39	0.982026	0.962315	-44.0906	-43.2916	0.799044	-53.0047	-47.8122	5.19258	5.99162	-8.91411	-4.52058	4.39353	0.962315	4.39353
OUCS0778/20210125/0.png	flexion		NOUCS0778	235.397	145.333	0.923124	0.569935	-43.1524	-41.9384	1.21402	-40.1355	-42.4643	-2.32877	3.54279	3.0169	-0.525886	-3.54279	0.569935	3.54279
OUCS0779/20201021/0.png	flexion		NOUCS0779	244.459	242.852	0.958665	0.95236	-39.6107	-41.0183	-1.40759	-23.0513	-18.3443	4.70702	6.11461	16.5594	22.674	6.11461	0.95236	6.11461
OUCS0780/20200226/0.png	flexion		NOUCS0780	245	218.824	0.960784	0.858131	-40.6568	-36.8467	3.81003	-33.0239	-33.3957	-0.371834	4.18186	7.63289	3.45103	-4.18186	0.858131	4.18186
OUCS0782/20210113/0.png	flexion		NOUCS0079	242.891	209.038	0.952513	0.819756	-58.364	-55.9065	2.45749	-34.2157	-32.204	2.0117	4.46919	24.1483	23.7025	-0.445787	0.819756	0.445787
OUCS0783/20201014/0.png	flexion		NOUCS0783	211.83	203.635	0.830705	0.798568	-45.8303	-43.8343	1.99603	-33.5412	-39.6227	-6.08144	8.07747	12.2891	4.21159	-8.07747	0.798568	8.07747
OUCS0784/20200414/0.png	flexion		NOUCS0784	227.622	233.212	0.892636	0.914555	-60.0543	-59.4131	0.641233	-22.3801	-21.4569	0.923263	1.5645	37.6742	37.9562	0.282031	0.892636	0.282031
OUCS0785/20190710/0.png	flexion		NOUCS0785	248.143	246.717	0.973109	0.967518	-39.7376	-39.7154	0.0221831	-32.5075	-31.1963	1.31127	1.33345	7.23008	8.51917	1.28909	0.967518	1.28909
OUCS0789/20200805/0.png	flexion		NOUCS0080	212.86	105.457	0.834745	0.413555	-37.5686	-38.0713	-0.502743	-52.0379	-42.1005	9.93745	10.4402	-14.4693	-4.02915	10.4402	0.413555	10.4402
OUCS0790/20201012/0.png	flexion		NOUCS0790	252.946	247.87	0.991945	0.972038	-36.7406	-40.7153	-3.97476	-35.1542	-32.5694	2.58477	6.55952	1.58638	8.14591	6.55952	0.972038	6.55952
OUCS0791/20210512/0.png	flexion		NOUCS0791	251.756	249.833	0.987279	0.979739	-30.9638	-30.0072	0.956605	-43.394	-41.2745	2.11945	3.07605	-12.4302	-11.2674	1.16284	0.979739	1.16284
OUCS0792/20200305/0.png	flexion		NOUCS0792	254.806	253.436	0.999237	0.993866	-40.6013	-40.9041	-0.302816	-34.2869	-34.1231	0.163748	0.466564	6.31442	6.78098	0.466564	0.993866	0.466564
OUCS0793/20191127/0.png	flexion		NOUCS0793	221.17	227.545	0.867333	0.892335	-40.7515	-42.3201	-1.5686	-32.3196	-35.3953	-3.07567	4.64427	8.43193	6.92486	-1.50707	0.867333	1.50707
OUCS0794/20200513/0.png	flexion		NOUCS0794	234.773	210.638	0.920677	0.826033	-58.431	-58.65	-0.218974	-41.2315	-40.3552	0.876317	1.09529	17.1996	18.2948	1.09529	0.826033	1.09529
OUCS0795/20210203/0.png	flexion		NOUCS0026	251.292	253.959	0.985458	0.995918	-59.2645	-57.6565	1.60799	-44.5756	-41.7001	2.87553	4.48352	14.6889	15.9565	1.26755	0.985458	1.26755
OUCS0796/20201127/0.png	flexion		NOUCS0796	210.352	171.652	0.824909	0.673146	-63.6819	-65.8657	-2.18383	-42.541	-45.3915	-2.85052	5.03435	21.141	20.4743	-0.666687	0.673146	0.666687
OUCS0797/20201021/0.png	flexion		NOUCS0797	245.648	222.119	0.963326	0.871054	-40.7321	-36.3157	4.41642	-35.5377	-34.4571	1.08056	5.49698	5.19443	1.85857	-3.33586	0.871054	3.33586
OUCS0798/20190605/0.png	flexion		NOUCS0798	250.945	138.303	0.9841	0.542365	-27.8241	-28.6239	-0.799784	-31.7921	-28.0839	3.70817	4.50796	-3.96798	0.539983	4.50796	0.542365	4.50796
OUCS0799/20210120/0.png	flexion		NOUCS0799	205.783	203.855	0.806991	0.79943	-43.5498	-46.0061	-2.45631	-40.7026	-39.6115	1.09115	3.54746	2.84717	6.39463	3.54746	0.79943	3.54746
OUCS0800/20200805/0.png	flexion		NOUCS0800	252.75	252.28	0.991176	0.989333	-49.3383	-48.9533	0.384955	-48.0848	-46.382	1.7028	2.08776	1.25345	2.5713	1.31785	0.989333	1.31785
OUCS0801/20210222/0.png	flexion		NOUCS0801	249.651	239.762	0.979024	0.940243	-64.0256	-63.7489	0.276673	-38.0888	-40.1124	-2.02362	2.30029	25.9368	23.6365	-2.30029	0.940243	2.30029
OUCS0802/20191021/0.png	flexion		NOUCS0802	235.16	234.186	0.922196	0.918378	-53.1301	-54.1709	-1.04079	-29.7449	-29.8878	-0.142944	1.18373	23.3852	24.2831	0.897841	0.918378	0.897841
OUCS0803/20200827/0.png	flexion		NOUCS0803	228.681	195.621	0.896788	0.767142	-52.6507	-53.4052	-0.754595	-21.599	-21.0545	0.544495	1.29909	31.0516	32.3507	1.29909	0.767142	1.29909
OUCS0804/20191127/0.png	flexion		NOUCS0804	245.717	239.8	0.963596	0.940392	-34.992	-38.2355	-3.24346	-19.525	-20.5134	-0.98841	4.23187	15.467	17.7221	2.25505	0.940392	2.25505
OUCS0805/20190703/0.png	flexion		NOUCS0805	185.323	107.508	0.726755	0.421599	-33.5729	-34.2074	-0.63451	-21.6379	-24.1895	-2.55155	3.18606	11.935	10.0179	-1.91704	0.421599	1.91704
OUCS0806/20200511/0.png	flexion		NOUCS0806	244.104	176.764	0.957271	0.693191	-64.4861	-64.4396	0.0465182	-35.263	-32.2766	2.98636	3.03288	29.2231	32.163	2.93984	0.693191	2.93984
OUCS0808/20191120/0.png	flexion	TRUE	NOUCS0808	216.25	168.984	0.848039	0.662682	-46.5482	-46.2346	0.313554	-54.9042	-56.6468	-1.74258	2.05613	-8.35603	-10.4122	-2.05613	0.662682	2.05613
OUCS0809/20190724/0.png	flexion		NOUCS0809	93.3521	58.5106	0.366087	0.229453	-13.0632	-10.8069	2.2563	-32.1787	-41.3305	-9.15187	11.4082	-19.1154	-30.5236	-11.4082	0.229453	11.4082
OUCS0811/20190814/0.png	flexion		NOUCS0811	225.485	252.511	0.884254	0.990238	-52.5494	-48.8921	3.65736	-40.0303	-41.9527	-1.92248	5.57985	12.5192	6.93932	-5.57985	0.884254	5.57985
OUCS0812/20200204/0.png	flexion		NOUCS0812	252.471	251.308	0.990081	0.98552	-54.7276	-49.9861	4.74152	-47.8986	-46.0868	1.8118	6.55332	6.829	3.89928	-2.92972	0.98552	2.92972
OUCS0817/20190708/0.png	flexion		NOUCS0817	248.045	235.8	0.972727	0.924706	-39.3693	-37.8774	1.49192	-35.263	-29.5994	5.66365	7.15557	4.10631	8.27803	4.17173	0.924706	4.17173
OUCS0819/20200624/0.png	flexion		NOUCS0819	250.533	243.298	0.982484	0.954111	-36.8699	-38.9937	-2.12384	-29.6384	-31.7026	-2.06425	4.1881	7.23151	7.29111	0.0595924	0.954111	0.0595924
OUCS0820/20210317/0.png	flexion		NOUCS0820	241.778	240.188	0.948148	0.941912	-44.2462	-47.7973	-3.55117	-27.7796	-31.1837	-3.40409	6.95526	16.4665	16.6136	0.147083	0.941912	0.147083
OUCS0821/20200701/0.png	flexion		NOUCS0821	226.957	202.577	0.890029	0.794419	-52.5494	-51.9694	0.579995	-40.8724	-39.9029	0.969499	1.54949	11.677	12.0665	0.389504	0.794419	0.389504
OUCS0823/20210317/0.png	flexion		NOUCS0823	251.872	201.96	0.987735	0.792	-41.9872	-43.126	-1.13877	-32.9279	-33.2563	-0.328483	1.46725	9.05935	9.86964	0.810289	0.792	0.810289
OUCS0824/20201111/0.png	flexion		NOUCS0824	219.179	184.328	0.859527	0.722854	-47.5261	-47.9326	-0.40648	-23.782	-25.7591	-1.97707	2.38355	23.7441	22.1735	-1.57059	0.722854	1.57059
OUCS0825/20200526/0.png	flexion		NOUCS0825	218.571	186.815	0.857143	0.732607	-51.9885	-51.0839	0.904569	-39.6344	-34.7659	4.86848	5.77305	12.3541	16.318	3.96391	0.732607	3.96391
OUCS0829/20200319/0.png	flexion		NOUCS0829	249.262	236.596	0.977498	0.927828	-23.1986	-24.4019	-1.20327	-5.30093	-5.71699	-0.416064	1.61933	17.8977	18.6849	0.787204	0.927828	0.787204
OUCS0830/20190619/0.png	flexion		NOUCS0830	252.682	253.184	0.990909	0.992877	-64.4861	-63.8171	0.669006	-22.9128	-22.5862	0.326596	0.995602	41.5733	41.2309	-0.342411	0.990909	0.342411
OUCS0831/20210312/0.png	flexion		NOUCS0831	252.149	244.673	0.988819	0.959504	-71.8008	-69.2033	2.59751	-14.2159	-16.052	-1.83617	4.43368	57.585	53.1513	-4.43368	0.959504	4.43368
OUCS0832/20200324/0.png	flexion		NOUCS0832	235.737	87.875	0.924458	0.344608	-57.2157	-56.9077	0.307997	-48.1548	-59.65	-11.4952	11.8032	9.06088	-2.74232	-11.8032	0.344608	11.8032
OUCS0833/20190814/0.png	flexion		NOUCS0833	227.674	229.424	0.892839	0.899703	-43.6252	-37.4639	6.16129	-23.1986	-25.79	-2.59143	8.75272	20.4266	11.6739	-8.75272	0.892839	8.75272
OUCS0834/20190709/0.png	flexion		NOUCS0834	249.386	249.491	0.977986	0.978397	-43.1323	-40.1283	3.00404	-25.641	-22.93	2.71099	5.71503	17.4913	17.1983	-0.29305	0.977986	0.29305
OUCS0835/20200805/0.png	flexion		NOUCS0835	246.186	219.857	0.965435	0.862185	-39.2072	-39.6035	-0.396324	-22.8999	-23.6491	-0.749276	1.1456	16.3073	15.9544	-0.352952	0.862185	0.352952
OUCS0836/20210303/0.png	flexion		NOUCS0836	248.25	226.216	0.973529	0.88712	-40.0303	-37.5129	2.51731	-38.4181	-38.1336	0.284459	2.80177	1.6122	-0.620647	-2.23285	0.88712	2.23285
OUCS0837/20201222/0.png	flexion		NOUCS0837	247.231	253.157	0.969532	0.992772	-49.5378	-49.6341	-0.0962899	-31.7809	-31.5196	0.261336	0.357626	17.7569	18.1145	0.357626	0.969532	0.357626
OUCS0838/20201014/0.png	flexion		NOUCS0838	253.415	204.122	0.993783	0.80048	-40.1261	-41.0574	-0.931286	-32.5418	-35.9099	-3.36814	4.29942	7.58435	5.1475	-2.43685	0.80048	2.43685
OUCS0839/20210324/0.png	flexion		NOUCS0839	252.289	249.44	0.98937	0.978196	-36.8699	-38.5265	-1.65663	-34.3803	-31.4636	2.91675	4.57338	2.48955	7.06294	4.57338	0.978196	4.57338
OUCS0840/20200714/0.png	flexion		NOUCS0840	250.643	244.588	0.982913	0.95917	-40.2852	-42.1534	-1.86812	-31.5514	-30.8966	0.654826	2.52294	8.73386	11.2568	2.52294	0.95917	2.52294
OUCS0842/20210202/0.png	flexion		NOUCS0842	204.738	224.686	0.802894	0.881123	-30.0942	-31.7907	-1.69646	-34.3211	-34.8016	-0.480536	2.177	-4.22681	-3.01088	1.21593	0.802894	1.21593
OUCS0843/20190911/0.png	flexion	TRUE	NOUCS0843	236.66	248.167	0.92808	0.973203	-70.0744	-68.1565	1.91794	-38.0888	-38.7927	-0.703955	2.6219	31.9856	29.3638	-2.6219	0.92808	2.6219
OUCS0844/20190729/0.png	flexion		NOUCS0844	248.4	240.885	0.974118	0.944648	-18.6579	-20.4707	-1.81284	-8.90172	-8.78109	0.120622	1.93346	9.75617	11.6896	1.93346	0.944648	1.93346
OUCS0845/20210305/0.png	flexion		NOUCS0081	245.391	172.131	0.962319	0.675024	-62.1027	-62.1541	-0.0513727	-18.4349	-29.4867	-11.0518	11.1031	43.6678	32.6674	-11.0004	0.675024	11.0004
OUCS0847/20201116/0.png	flexion		NOUCS0847	235.157	239.204	0.922184	0.938054	-30.9638	-32.7791	-1.81538	-27.3499	-27.8412	-0.491331	2.30671	3.61388	4.93793	1.32405	0.922184	1.32405
OUCS0848/20201021/0.png	flexion		NOUCS0848	245.441	247.262	0.962514	0.969655	-46.1691	-44.5105	1.65868	-35.3625	-34.3495	1.01299	2.67166	10.8067	10.161	-0.645692	0.962514	0.645692
OUCS0849/20200825/0.png	flexion		NOUCS0849	239.907	236.457	0.940812	0.92728	-52.6242	-53.2043	-0.580089	-40.4095	-38.4096	1.99988	2.57997	12.2147	14.7947	2.57997	0.92728	2.57997
OUCS0850/20190604/0.png	flexion		NOUCS0850	247.864	236.706	0.972014	0.928258	-48.9085	-52.8457	-3.93713	-27.9236	-31.8259	-3.90228	7.83942	20.985	21.0198	0.0348472	0.928258	0.0348472
OUCS0852/20190905/0.png	flexion		NOUCS0852	223.421	242.976	0.876161	0.952848	-31.3287	-32.0678	-0.73907	-33.5305	-33.3378	0.192651	0.931721	-2.20178	-1.27006	0.931721	0.876161	0.931721
OUCS0853/20210202/0.png	flexion		NOUCS0853	242.205	244.047	0.949824	0.957045	-51.4287	-51.6517	-0.222983	-47.1211	-48.938	-1.81687	2.03985	4.30765	2.71376	-1.59389	0.949824	1.59389
OUCS0854/20201223/0.png	flexion		NOUCS0854	248.271	230.737	0.973611	0.90485	-41.1859	-42.9606	-1.77463	-35.8377	-37.0895	-1.25186	3.02649	5.34827	5.87104	0.522765	0.90485	0.522765
OUCS0855/20201028/0.png	flexion		NOUCS0855	230.25	208.481	0.902941	0.817574	-28.369	-30.2491	-1.88004	-30.0184	-27.6785	2.33982	4.21987	-1.64932	2.57054	4.21987	0.817574	4.21987
OUCS0857/20200907/0.png	flexion	TRUE	NOUCS0857	248.391	199.385	0.974084	0.7819	-45.3472	-46.8155	-1.46824	-36.5157	-28.2609	8.25473	9.72297	8.83157	18.5545	9.72297	0.7819	9.72297
OUCS0858/20210222/0.png	flexion		NOUCS0858	242.296	205.333	0.950182	0.805229	-56.8368	-56.0274	0.809367	-34.7213	-37.241	-2.51974	3.32911	22.1155	18.7864	-3.32911	0.805229	3.32911
OUCS0859/20191009/0.png	flexion		NOUCS0859	236.612	238.833	0.92789	0.936601	-84.9428	-86.4666	-1.52387	-67.9436	-64.2613	3.68229	5.20616	16.9992	22.2053	5.20616	0.92789	5.20616
OUCS0861/20210202/0.png	flexion		NOUCS0861	242.34	238.531	0.950355	0.935414	-65.6744	-66.9156	-1.24118	-35.5377	-32.2635	3.27418	4.51536	30.1367	34.6521	4.51536	0.935414	4.51536
OUCS0862/20210426/0.png	flexion		NOUCS0862	247.59	242.154	0.97094	0.949623	-42.4739	-42.0714	0.402504	-40.7108	-38.0365	2.67436	3.07686	1.76304	4.03489	2.27185	0.949623	2.27185
OUCS0863/20190423/0.png	flexion		NOUCS0863	214.205	238.712	0.840018	0.936124	-24.8637	-24.9349	-0.071194	-13.4486	-15.9378	-2.4892	2.56039	11.4151	8.99708	-2.418	0.840018	2.418
OUCS0864/20200616/0.png	flexion		NOUCS0864	251.675	245.95	0.986961	0.96451	-37.9716	-39.7978	-1.82617	-21.4768	-20.7504	0.726381	2.55255	16.4948	19.0474	2.55255	0.96451	2.55255
OUCS0865/20210331/0.png	flexion		NOUCS0865	228.804	195.566	0.897272	0.766926	-48.3231	-49.917	-1.5939	-23.0704	-26.8953	-3.82488	5.41878	25.2527	23.0217	-2.23099	0.766926	2.23099
OUCS0867/20200519/0.png	flexion		NOUCS0867	243.872	230.111	0.95636	0.902397	-37.2553	-36.754	0.501255	-33.0239	-35.3186	-2.29478	2.79604	4.23142	1.43539	-2.79604	0.902397	2.79604
OUCS0868/20190701/0.png	flexion		NOUCS0868	216.353	234.07	0.848443	0.917922	-31.2637	-31.6355	-0.371739	-11.5467	-11.7074	-0.160689	0.532429	19.717	19.9281	0.21105	0.848443	0.21105
OUCS0870/20190909/0.png	flexion		NOUCS0870	235.725	245.55	0.924412	0.962941	-51.9112	-51.2274	0.683853	-26.8698	-29.1077	-2.23785	2.9217	25.0414	22.1197	-2.9217	0.924412	2.9217
OUCS0871/20200217/0.png	flexion		NOUCS0871	245.302	252.5	0.96197	0.990196	-54.8658	-55.6942	-0.828361	-43.9053	-43.0928	0.812475	1.64084	10.9605	12.6013	1.64084	0.96197	1.64084
OUCS0872/20210308/0.png	flexion		NOUCS0872	247.983	180.132	0.972483	0.7064	-60.7887	-58.9979	1.79082	-47.0559	-41.2911	5.76476	7.55558	13.7328	17.7068	3.97394	0.7064	3.97394
OUCS0873/20210301/0.png	flexion	TRUE	NOUCS0873	249.872	150.49	0.979892	0.590156	-34.7349	-33.2775	1.45741	-21.0375	-27.0774	-6.03993	7.49734	13.6973	6.20001	-7.49734	0.590156	7.49734
OUCS0874/20200515/0.png	flexion		NOUCS0874	215.964	230.755	0.846916	0.90492	-23.9162	-23.6514	0.264892	-35.875	-33.1559	2.71912	2.98402	-11.9587	-9.50451	2.45423	0.846916	2.45423
OUCS0875/20200923/0.png	flexion		NOUCS0027	234.979	56.84	0.921485	0.222902	-29.9315	-23.3144	6.61708	-20.6841	-58.1015	-37.4174	44.0345	9.24743	-34.7871	-44.0345	0.222902	44.0345
OUCS0877/20200522/0.png	flexion		NOUCS0877	244.538	247.679	0.958974	0.971289	-58.9283	-58.6536	0.27478	-37.2843	-37.6911	-0.406782	0.681563	21.644	20.9625	-0.681563	0.958974	0.681563
OUCS0878/20200212/0.png	flexion		NOUCS0878	235.977	248.625	0.925401	0.975	-30.0184	-32.2398	-2.22148	-28.3008	-25.982	2.31873	4.54021	1.71761	6.25782	4.54021	0.925401	4.54021
OUCS0879/20210202/0.png	flexion		NOUCS0879	247.531	246.758	0.970708	0.967679	-56.464	-55.5104	0.953585	-38.9559	-36.1381	2.81778	3.77137	17.508	19.3722	1.8642	0.967679	1.8642
OUCS0881/20210210/0.png	flexion	TRUE	NOUCS0881	248.152	253	0.973146	0.992157	-29.2113	-31.6248	-2.41348	-31.8796	-30.8603	1.01926	3.43274	-2.6683	0.764436	3.43274	0.973146	3.43274
OUCS0882/20190417/0.png	flexion	TRUE	NOUCS0882	248.227	247.619	0.97344	0.971055	-84.6855	-80.6027	4.08271	-47.0025	-45.6366	1.36596	5.44867	37.6829	34.9662	-2.71675	0.971055	2.71675
OUCS0883/20190816/0.png	flexion		NOUCS0883	249.571	231.533	0.978711	0.907974	-62.5256	-65.0212	-2.49558	-45.4063	-49.7263	-4.31997	6.81555	17.1192	15.2948	-1.82438	0.907974	1.82438
OUCS0884/20210407/0.png	flexion		NOUCS0884	213.542	99.5085	0.837418	0.390229	-38.5892	-36.8794	1.70976	-42.4503	-35.8181	6.6322	8.34196	-3.86116	1.06127	4.92244	0.390229	4.92244
OUCS0885/20210408/0.png	flexion		NOUCS0885	244.132	244.771	0.957379	0.959886	-50.6176	-50.7801	-0.162506	-21.8014	-23.4419	-1.64054	1.80305	28.8162	27.3381	-1.47803	0.957379	1.47803
OUCS0887/20210209/0.png	flexion		NOUCS0887	208.118	232.956	0.816148	0.913551	-43.1221	-44.1882	-1.06612	-27.8973	-27.8842	0.0130938	1.07921	15.2249	16.3041	1.07921	0.816148	1.07921
OUCS0889/20201118/0.png	flexion		NOUCS0889	210.957	225.25	0.82728	0.883333	-61.2429	-58.3027	2.94021	-21.0775	-23.2203	-2.14285	5.08305	40.1654	35.0823	-5.08305	0.82728	5.08305
OUCS0890/20191126/0.png	flexion		NOUCS0890	244.73	248.296	0.959724	0.973711	-52.5614	-49.1683	3.3931	-21.6951	-22.7521	-1.05703	4.45013	30.8663	26.4162	-4.45013	0.959724	4.45013
OUCS0892/20210302/0.png	flexion		NOUCS0892	247.475	249.772	0.970489	0.979498	-15.7247	-17.3958	-1.67104	-23.9077	-23.9515	-0.0438726	1.71491	-8.18291	-6.55575	1.62717	0.970489	1.62717
OUCS0893/20191217/0.png	flexion		NOUCS0893	243.892	245.981	0.956439	0.964633	-45.8551	-49.1678	-3.31272	-27.0127	-26.3828	0.629826	3.94255	18.8424	22.785	3.94255	0.956439	3.94255
OUCS0894/20200511/0.png	flexion		NOUCS0894	254.513	239.472	0.998089	0.939105	-41.367	-41.4085	-0.0414929	-34.5347	-31.3826	3.15202	3.19351	6.83239	10.0259	3.19351	0.939105	3.19351
OUCS0895/20201111/0.png	flexion		NOUCS0895	243	218.6	0.952941	0.857255	-52.2243	-50.1003	2.12397	-32.7995	-32.7082	0.0913303	2.2153	19.4248	17.3921	-2.03264	0.857255	2.03264
OUCS0896/20200220/0.png	flexion		NOUCS0896	242.556	230.326	0.951198	0.903238	-47.3278	-43.1548	4.17306	-50.7106	-46.6088	4.10183	8.27489	-3.38278	-3.454	-0.0712241	0.903238	0.0712241
OUCS0897/20201006/0.png	flexion		NOUCS0897	239.579	243.538	0.939525	0.955053	-40.7462	-40.1333	0.612894	-42.1844	-41.9075	0.276965	0.889859	-1.43828	-1.77421	-0.335929	0.939525	0.335929
OUCS0899/20200511/0.png	flexion		NOUCS0899	245.848	240.566	0.964109	0.943396	-57.5288	-56.7437	0.785128	-37.1467	-37.5069	-0.360234	1.14536	20.3821	19.2368	-1.14536	0.943396	1.14536
OUCS0901/20201118/0.png	flexion		NOUCS0901	244.941	249.308	0.960554	0.977677	-36.6071	-36.2751	0.331979	-23.8387	-22.1305	1.70828	2.04026	12.7683	14.1446	1.3763	0.960554	1.3763
OUCS0902/20200617/0.png	flexion		NOUCS0902	248.585	199.776	0.974845	0.783435	-36.9888	-38.2136	-1.22486	-21.541	-19.7282	1.81276	3.03763	15.4478	18.4854	3.03763	0.783435	3.03763
OUCS0903/20201124/0.png	flexion		NOUCS0903	253.286	243.204	0.993277	0.95374	-28.6105	-33.0078	-4.39737	-16.5348	-18.954	-2.41914	6.81651	12.0756	14.0538	1.97823	0.95374	1.97823
OUCS0904/20210303/0.png	flexion		NOUCS0904	239.275	239	0.938331	0.937255	-59.4703	-56.0402	3.43013	-32.5604	-31.7358	0.824668	4.2548	26.9099	24.3044	-2.60547	0.937255	2.60547
OUCS0905/20201207/0.png	flexion		NOUCS0905	239.659	203.554	0.93984	0.79825	-50.7442	-49.0951	1.64902	-14.6973	-17.529	-2.83171	4.48073	36.0468	31.5661	-4.48073	0.79825	4.48073
OUCS0906/20200609/0.png	flexion		NOUCS0906	205	179.942	0.803922	0.705656	-55.8564	-54.5974	1.25897	-35.0738	-35.6708	-0.597024	1.85599	20.7827	18.9267	-1.85599	0.705656	1.85599
OUCS0908/20201007/0.png	flexion		NOUCS0908	91	233.833	0.356863	0.916993	-20.8858	-46.5682	-25.6824	-11.0564	-9.61206	1.44435	27.1267	9.82939	36.9561	27.1267	0.356863	27.1267
OUCS0910/20200615/0.png	flexion		NOUCS0910	246.864	245.059	0.968093	0.961015	-33.4399	-33.6469	-0.207012	-21.4768	-17.7923	3.68447	3.89148	11.9631	15.8546	3.89148	0.961015	3.89148
OUCS0911/20200115/0.png	flexion		NOUCS0911	248.119	251.196	0.973016	0.985084	-32.3004	-31.9772	0.323235	-16.6388	-17.2245	-0.585656	0.908892	15.6616	14.7527	-0.908892	0.973016	0.908892
OUCS0912/20200819/0.png	flexion		NOUCS0912	124.244	58.5882	0.487233	0.229758	-87.0391	-79.0802	7.95882	22.9321	-16.9671	-39.8992	47.858	109.971	62.1131	-7.9157	0	7.9157
OUCS0913/20200318/0.png	flexion		NOUCS0913	245.605	248.436	0.963155	0.97426	-30.1414	-32.5876	-2.4462	-40.8335	-38.6405	2.19298	4.63918	-10.6921	-6.05293	4.63918	0.963155	4.63918
OUCS0915/20190821/0.png	flexion	TRUE	NOUCS0084	212.4	195.68	0.832941	0.767373	-38.7581	-40.0722	-1.3141	-32.8763	-33.3301	-0.453792	1.76789	5.88182	6.74213	0.860304	0.767373	0.860304
OUCS0916/20190903/0.png	flexion		NOUCS0916	252.857	252.85	0.991597	0.991569	-40.0063	-39.7415	0.264741	-32.1523	-31.7069	0.445424	0.710165	7.85396	8.03464	0.180683	0.991569	0.180683
OUCS0917/20200608/0.png	flexion		NOUCS0917	250.409	246.161	0.981996	0.965336	-54.2645	-55.7826	-1.51809	-26.1391	-24.6763	1.46278	2.98087	28.1255	31.1063	2.98087	0.965336	2.98087
OUCS0918/20200706/0.png	flexion		NOUCS0918	248.471	254.302	0.974394	0.997264	-47.0826	-45.1247	1.95792	-36.7328	-34.2346	2.49821	4.45613	10.3497	10.89	0.540299	0.974394	0.540299
OUCS0919/20200526/1.png	flexion		NOUCS0919	222.659	250.091	0.873171	0.980749	-34.6584	-35.1486	-0.490272	-34.4519	-33.9021	0.549883	1.04015	0.20642	1.24657	1.04015	0.873171	1.04015
OUCS0921/20200629/0.png	flexion		NOUCS0921	254.351	234.289	0.997456	0.91878	-55.7389	-54.9881	0.750775	-39.6772	-33.728	5.94926	6.70004	16.0616	21.2601	5.19849	0.91878	5.19849
OUCS0922/20201117/0.png	flexion		NOUCS0922	238.255	221	0.934335	0.866667	-42.5104	-43.6725	-1.16207	-22.4569	-22.4723	-0.0153633	1.17744	20.0535	21.2002	1.14671	0.866667	1.14671
OUCS0923/20201002/1.png	flexion		NOUCS0923	241.812	240.088	0.948284	0.941522	-58.0919	-54.6452	3.44673	-50.4638	-49.3662	1.09762	4.54435	7.62805	5.27893	-2.34912	0.941522	2.34912
OUCS0925/20210407/0.png	flexion		NOUCS0925	246.78	235.542	0.967767	0.923693	-37.9333	-35.6755	2.2578	-22.6199	-20.3855	2.23438	4.49218	15.3134	15.29	-0.023427	0.923693	0.023427
OUCS0930/20191025/0.png	flexion		NOUCS0028	199.323	41.5897	0.781657	0.163097	-82.6262	-86.3977	-3.77148	-20.879	-33.0779	-12.1989	15.9704	61.7472	53.3198	-8.42744	0	8.42744
OUCS0931/20191023/0.png	flexion		NOUCS0931	250.024	214.849	0.980488	0.842545	-43.8065	-45.1981	-1.39162	-29.6591	-32.6802	-3.02114	4.41276	14.1474	12.5179	-1.62952	0.842545	1.62952
OUCS0934/20201127/0.png	flexion		NOUCS0934	250.22	250.915	0.981253	0.98398	-53.1301	-53.2659	-0.135846	-29.5388	-28.507	1.03175	1.1676	23.5913	24.7589	1.1676	0.981253	1.1676
OUCS0936/20210216/0.png	flexion		NOUCS0936	211.317	156.464	0.828694	0.613585	-42.2737	-42.9949	-0.721195	-31.636	-36.7338	-5.09773	5.81893	10.6377	6.26111	-4.37654	0.613585	4.37654
OUCS0937/20200916/0.png	flexion	TRUE	NOUCS0086	246.096	245.143	0.965083	0.961345	-30.6354	-29.1985	1.43692	-33.6901	-31.7078	1.98222	3.41914	-3.05465	-2.50936	0.545295	0.961345	0.545295
OUCS0938/20191206/0.png	flexion		NOUCS0938	250.206	250.385	0.9812	0.9819	-46.5275	-43.2894	3.23808	-11.3099	-9.45438	1.85555	5.09362	35.2176	33.8351	-1.38253	0.9812	1.38253
OUCS0940/20200619/1.png	flexion		NOUCS0940	236.743	247.667	0.928403	0.971242	-28.9888	-30.4865	-1.49765	-20.7256	-16.7031	4.02248	5.52014	8.26326	13.7834	5.52014	0.928403	5.52014
OUCS0941/20201110/0.png	flexion		NOUCS0941	250.349	240.327	0.98176	0.942457	-2.04541	-5.60875	-3.56334	-5.89063	-8.73157	-2.84095	6.40429	-3.84522	-3.12282	0.722397	0.942457	0.722397
OUCS0943/20210308/0.png	flexion		NOUCS0943	230.962	232.1	0.905732	0.910196	-78.2544	-78.7429	-0.488504	-60.6978	-57.9748	2.72297	3.21148	17.5566	20.7681	3.21148	0.905732	3.21148
OUCS0944/20210421/0.png	flexion		NOUCS0944	245.694	246.627	0.963508	0.967166	-46.2189	-43.8737	2.34515	-20.3231	-21.5303	-1.20719	3.55234	25.8957	22.3434	-3.55234	0.963508	3.55234
OUCS0946/20200819/0.png	flexion		NOUCS0946	243.472	252.741	0.954791	0.99114	-28.4212	-29.6077	-1.18648	-30.3791	-30.6005	-0.22136	1.40784	-1.95792	-0.992792	0.965125	0.954791	0.965125
OUCS0947/20191217/0.png	flexion		NOUCS0947	237.081	248.829	0.92973	0.975801	-68.459	-67.2883	1.17074	-23.6907	-23.3512	0.339519	1.51026	44.7683	43.9371	-0.831222	0.92973	0.831222
OUCS0948/20201127/0.png	flexion		NOUCS0948	231.15	128.32	0.906471	0.503216	-33.0558	-33.2834	-0.227528	-20.908	-32.8354	-11.9274	12.1549	12.1478	0.44795	-11.6999	0.503216	11.6999
OUCS0949/20200603/0.png	flexion		NOUCS0088	208.868	194.694	0.819092	0.763505	-49.9937	-45.195	4.7987	-26.2502	-30.9447	-4.6945	9.4932	23.7435	14.2503	-9.4932	0.763505	9.4932
OUCS0950/20190927/0.png	flexion		NOUCS0950	254.326	205.14	0.997357	0.804471	-58.6429	-60.5173	-1.8744	-25.8664	-35.4335	-9.56718	11.4416	32.7766	25.0838	-7.69278	0.804471	7.69278
OUCS0951/20210105/0.png	flexion		NOUCS0951	219.93	198.829	0.862472	0.779723	-34.5401	-35.7299	-1.18981	-49.0856	-45.4503	3.63527	4.82508	-14.5455	-9.72044	4.82508	0.779723	4.82508
OUCS0954/20190520/0.png	flexion		NOUCS0954	237.491	245.714	0.931337	0.963585	-74.1406	-73.2947	0.845943	-54.4623	-51.5745	2.88783	3.73377	19.6783	21.7202	2.04189	0.931337	2.04189
OUCS0955/20200715/0.png	flexion	TRUE	NOUCS0089	241.978	242.444	0.948934	0.950763	-47.883	-47.7145	0.1685	-37.4762	-38.1563	-0.68015	0.84865	10.4068	9.55813	-0.84865	0.948934	0.84865
OUCS0957/20201201/0.png	flexion		NOUCS0957	245.725	244.463	0.963629	0.958678	-25.5374	-27.2306	-1.69315	-20.8068	-21.3685	-0.561741	2.25489	4.73064	5.86205	1.13141	0.958678	1.13141
OUCS0960/20191122/0.png	flexion		NOUCS0960	249.977	207.836	0.980301	0.815045	-37.4054	-37.4122	-0.00683018	-25.2777	-24.4949	0.782792	0.789622	12.1276	12.9173	0.789622	0.815045	0.789622
OUCS0961/20210406/0.png	flexion		NOUCS0961	253.256	245.25	0.993162	0.961765	-41.7948	-40.8881	0.906674	-31.079	-29.8344	1.24466	2.15133	10.7157	11.0537	0.337984	0.961765	0.337984
OUCS0964/20200325/0.png	flexion		NOUCS0964	235.814	246.356	0.924761	0.9661	-65.7723	-61.9012	3.87109	-18.6418	-20.8174	-2.17561	6.0467	47.1305	41.0838	-6.0467	0.924761	6.0467
OUCS0965/20200213/0.png	flexion		NOUCS0965	251.079	243.804	0.984623	0.956094	-39.5881	-40.2225	-0.634371	-24.9739	-24.6586	0.315322	0.949693	14.6142	15.5639	0.949693	0.956094	0.949693
OUCS0966/20200616/0.png	flexion		NOUCS0966	231.204	220.192	0.906683	0.863499	-63.0042	-64.4556	-1.45141	-12.7712	-30.6617	-17.8904	19.3418	50.2329	33.7939	-16.439	0.863499	16.439
OUCS0968/20210414/0.png	flexion		NOUCS0968	248.128	184.05	0.973052	0.721765	-52.0667	-53.1234	-1.05669	-33.3263	-46.6189	-13.2926	14.3493	18.7404	6.50456	-12.2359	0.721765	12.2359
OUCS0970/20190903/0.png	flexion		NOUCS0970	251.463	237.102	0.986131	0.929812	-50.1944	-49.3447	0.849751	-44.6206	-40.8156	3.80497	4.65472	5.57387	8.52908	2.95522	0.929812	2.95522
OUCS0971/20210409/0.png	flexion		NOUCS0971	242.179	240.824	0.949723	0.944406	-47.7702	-50.211	-2.44078	-28.1416	-27.9536	0.187973	2.62876	19.6286	22.2574	2.62876	0.944406	2.62876
OUCS0972/20191021/0.png	flexion		NOUCS0972	254.585	246.075	0.998374	0.965002	-35.0362	-33.3639	1.67231	-17.1027	-15.5845	1.51826	3.19057	17.9335	17.7794	-0.154048	0.965002	0.154048
OUCS0973/20210420/0.png	flexion		NOUCS0973	252.167	225.58	0.988889	0.884627	-39.7376	-40.4545	-0.716873	-16.5981	-25.1241	-8.52598	9.24285	23.1395	15.3304	-7.80911	0.884627	7.80911
OUCS0975/20210326/0.png	flexion		NOUCS0975	236.465	229.957	0.927314	0.901794	-25.6593	-22.6667	2.99252	-22.8548	-27.9702	-5.11542	8.10795	2.80444	-5.3035	-8.10795	0.901794	8.10795
OUCS0976/20191203/0.png	flexion		NOUCS0976	235.605	216.122	0.923942	0.847539	-36.1075	-36.8064	-0.698903	-16.001	-13.0152	2.98579	3.6847	20.1064	23.7911	3.6847	0.847539	3.6847
OUCS0977/20190115/0.png	flexion	TRUE	NOUCS0977	251.538	253.077	0.986425	0.992459	-36.1796	-36.5662	-0.38656	-22.751	-24.5523	-1.8013	2.18786	13.4286	12.0139	-1.41474	0.986425	1.41474
OUCS0978/20210326/0.png	flexion		NOUCS0008	226.025	187.273	0.886373	0.734403	-52.8355	-53.8408	-1.00532	-32.8114	-34.7111	-1.89974	2.90506	20.0242	19.1297	-0.894427	0.734403	0.894427
OUCS0979/20200218/0.png	flexion		NOUCS0979	235.157	238.117	0.922184	0.933791	-29.1676	-31.2354	-2.06777	-15.6039	-14.2107	1.39328	3.46105	13.5637	17.0247	3.46105	0.922184	3.46105
OUCS0980/20191009/0.png	flexion		NOUCS0980	241.66	249.927	0.947685	0.980107	-61.3429	-60.5693	0.77357	-33.8401	-33.1003	0.73976	1.51333	27.5028	27.469	-0.0338094	0.947685	0.0338094
OUCS0982/20191115/0.png	flexion		NOUCS0982	247.667	253.13	0.971242	0.992668	-39.8056	-39.2266	0.578988	-18.0478	-13.7348	4.31301	4.892	21.7578	25.4918	3.73403	0.971242	3.73403
OUCS0984/20201209/0.png	flexion		NOUCS0984	252.927	246.63	0.99187	0.967175	-37.3815	-39.2132	-1.8317	-21.1048	-19.4335	1.67132	3.50302	16.2766	19.7796	3.50302	0.967175	3.50302
OUCS0985/20201124/0.png	flexion		NOUCS0985	216.839	243.821	0.850348	0.956159	-26.1468	-27.5837	-1.43683	-11.4588	-9.1753	2.28345	3.72028	14.6881	18.4084	3.72028	0.850348	3.72028
OUCS0986/20200630/0.png	flexion		NOUCS0986	244.606	247.787	0.959239	0.971715	-50.0291	-47.9449	2.08415	-28.9601	-29.1608	-0.200696	2.28484	21.069	18.7842	-2.28484	0.959239	2.28484
OUCS0987/20191111/0.png	flexion		NOUCS0987	253.205	213.278	0.992961	0.836383	-41.6661	-41.5141	0.152051	-12.315	-19.9212	-7.60618	7.75823	29.3511	21.5929	-7.75823	0.836383	7.75823
OUCS0988/20191030/0.png	flexion		NOUCS0988	242.66	234.756	0.951606	0.92061	-68.4047	-68.8552	-0.450515	-49.5739	-48.7067	0.86727	1.31779	18.8308	20.1486	1.31779	0.92061	1.31779
OUCS0989/20210217/0.png	flexion		NOUCS0989	247.432	235.849	0.970321	0.924898	-38.4431	-37.5309	0.912109	-38.7697	-38.7032	0.0664385	0.978547	-0.326622	-1.17229	-0.84567	0.924898	0.84567
OUCS0990/20210125/0.png	flexion		NOUCS0990	239.842	245.913	0.940557	0.964365	-53.6371	-53.0988	0.538312	-26.7871	-26.2472	0.539956	1.07827	26.85	26.8516	0.00164415	0.940557	0.00164415
OUCS0991/20200804/0.png	flexion		NOUCS0991	251.629	240.358	0.986779	0.942582	-44.6688	-44.0395	0.629355	-20.2437	-21.6478	-1.40414	2.03349	24.4251	22.3916	-2.03349	0.942582	2.03349
OUCS0992/20200825/0.png	flexion		NOUCS0992	237.382	51.1026	0.930911	0.200402	-37.3596	-39.2077	-1.84812	-46.9525	-44.8282	2.12427	3.97239	-9.59292	-5.62053	3.97239	0.200402	3.97239
OUCS0993/20200603/0.png	flexion		NOUCS0993	250.361	221.894	0.981808	0.870171	-44.6102	-46.5913	-1.98111	-26.1391	-32.9724	-6.83337	8.81448	18.4712	13.6189	-4.85226	0.870171	4.85226
OUCS0994/20200930/0.png	flexion	TRUE	NOUCS0098	241.1	213.533	0.94549	0.837386	-65.5238	-63.0972	2.42663	-44.0608	-47.4279	-3.36711	5.79375	21.463	15.6693	-5.79375	0.837386	5.79375
OUCS0995/20201005/0.png	flexion		NOUCS0995	221.25	208.845	0.867647	0.818999	-61.3139	-61.2611	0.0527399	-33.4813	-32.9257	0.555609	0.608349	27.8325	28.3354	0.502869	0.818999	0.502869
OUCS0996/20190807/0.png	flexion	TRUE	NOUCS0996	231	218.2	0.905882	0.855686	-29.8009	-29.098	0.702897	-38.4802	-40.4563	-1.97613	2.67903	-8.67925	-11.3583	-2.67903	0.855686	2.67903
OUCS0997/20200110/0.png	flexion		NOUCS0997	246.52	252.311	0.966745	0.989455	-63.4349	-63.8773	-0.442382	-46.2873	-43.8121	2.4752	2.91758	17.1476	20.0652	2.91758	0.966745	2.91758
OUCS0998/20200721/0.png	flexion		NOUCS0998	245.256	199.941	0.961788	0.784083	-56.1951	-58.3305	-2.13537	-30.5375	-33.9553	-3.41773	5.55309	25.6576	24.3752	-1.28236	0.784083	1.28236
OUCS1000/20200728/0.png	flexion		NOUCS1000	210.371	228.239	0.824986	0.895055	-49.728	-47.9538	1.77421	-24.6638	-24.4815	0.182289	1.9565	25.0642	23.4723	-1.59192	0.824986	1.59192
OUCS1002/20210408/0.png	flexion		NOUCS1002	244.561	224.286	0.959063	0.879552	-46.5482	-44.239	2.3092	-26.8405	-28.5121	-1.67161	3.98081	19.7076	15.7268	-3.98081	0.879552	3.98081
OUCS1003/20191225/0.png	flexion	TRUE	NOUCS1003	249.256	252.625	0.977474	0.990686	-55.9228	-55.2989	0.623949	-30.0101	-30.5493	-0.539191	1.16314	25.9127	24.7495	-1.16314	0.977474	1.16314
OUCS1004/20200204/0.png	flexion		NOUCS1004	248.561	174.077	0.974749	0.682655	-55.9111	-51.7261	4.18505	-23.8683	-31.6078	-7.73948	11.9245	32.0428	20.1183	-11.9245	0.682655	11.9245
OUCS1005/20210222/0.png	flexion	TRUE	NOUCS1005	195.756	169.042	0.767669	0.662908	-30.3112	-33.665	-3.35378	-28.4212	-27.7508	0.670367	4.02415	1.89	5.91415	4.02415	0.662908	4.02415
OUCS1006/20201216/0.png	flexion		NOUCS0029	240.784	154.574	0.944252	0.606173	-32.5604	-29.1142	3.44624	-35.4171	-38.4194	-3.0023	6.44854	-2.85662	-9.30516	-6.44854	0.606173	6.44854
OUCS1007/20200826/0.png	flexion	TRUE	NOUCS0101	225.955	177.104	0.886096	0.694526	-40.0446	-40.3076	-0.263061	-43.8188	-43.1936	0.625256	0.888318	-3.77426	-2.88594	0.888318	0.694526	0.888318
OUCS1009/20210119/0.png	flexion		NOUCS1009	209.152	218.281	0.820205	0.856003	-29.7449	-26.7123	3.03256	-10.6492	-10.376	0.273213	3.30577	19.0957	16.3363	-2.75934	0.820205	2.75934
OUCS1011/20210209/0.png	flexion		NOUCS1011	251.9	252.12	0.987843	0.988706	-40.9555	-41.013	-0.0575091	-22.3156	-22.8733	-0.557748	0.615257	18.6399	18.1397	-0.500239	0.987843	0.500239
OUCS1012/20201202/0.png	flexion		NOUCS1012	217.239	247.766	0.851918	0.971631	-58.0998	-60.1626	-2.06276	-29.5388	-29.9131	-0.374313	2.43707	28.5611	30.2495	1.68844	0.851918	1.68844
OUCS1014/20200605/0.png	flexion		NOUCS1014	224.156	238.533	0.879044	0.935425	-75.556	-66.5804	8.9756	-44.4213	-47.2399	-2.81866	11.7943	31.1347	19.3404	-11.7943	0.879044	11.7943
OUCS1017/20180627/0.png	flexion		NOUCS1017	247.132	250.721	0.969143	0.983219	-36.8699	-38.0585	-1.18858	-42.6559	-42.8333	-0.177437	1.36602	-5.78597	-4.77483	1.01114	0.969143	1.01114
OUCS1018/20200108/0.png	flexion		NOUCS1018	248.364	136.702	0.973975	0.536087	-41.4237	-39.7898	1.63389	-45.929	-47.8314	-1.9024	3.5363	-4.50537	-8.04167	-3.5363	0.536087	3.5363
OUCS1019/20200612/0.png	flexion		NOUCS1019	246.098	248	0.965088	0.972549	-32.1957	-31.3411	0.854585	-25.1735	-26.2553	-1.08177	1.93636	7.02221	5.08585	-1.93636	0.965088	1.93636
OUCS1021/20190925/0.png	flexion		NOUCS1021	222.78	214.981	0.873646	0.843063	-9.31709	-11.6215	-2.30437	-31.7428	-30.9667	0.776049	3.08042	-22.4257	-19.3453	3.08042	0.843063	3.08042
OUCS1022/20200603/0.png	flexion		NOUCS1022	252.421	252.073	0.989886	0.988522	-41.1345	-39.418	1.71651	-41.7755	-39.2639	2.51155	4.22806	-0.640939	0.154102	0.79504	0.988522	0.79504
OUCS1024/20210224/0.png	flexion		NOUCS1024	237.625	135.431	0.931863	0.531103	-57.4825	-57.0116	0.470899	-47.7639	-51.9934	-4.22954	4.70044	9.71863	5.01819	-4.70044	0.531103	4.70044
OUCS1025/20210302/0.png	flexion		NOUCS1025	246.146	221.6	0.965278	0.86902	-23.1986	-24.4641	-1.26551	3.21548	-0.499467	-3.71495	4.98046	26.4141	23.9646	-2.44944	0.86902	2.44944
OUCS1026/20200908/0.png	flexion		NOUCS1026	248.703	249.773	0.975305	0.979501	-56.489	-54.2826	2.20634	-30.1735	-28.0303	2.14319	4.34954	26.3155	26.2523	-0.0631461	0.975305	0.0631461
OUCS1027/20210217/0.png	flexion		NOUCS1027	241.648	233.691	0.94764	0.916436	-43.516	-46.6562	-3.14025	-32.6689	-31.5554	1.11348	4.25372	10.8471	15.1008	4.25372	0.916436	4.25372
OUCS1028/20210421/0.png	flexion		NOUCS0030	251.186	239.278	0.985043	0.938344	-37.0025	-42.2721	-5.26955	-25.2011	-29.5583	-4.35715	9.6267	11.8014	12.7138	0.912396	0.938344	0.912396
OUCS1030/20210510/0.png	flexion		NOUCS1030	249.239	250.315	0.977408	0.981627	-57.4582	-56.8585	0.599716	-33.4813	-33.7018	-0.220504	0.82022	23.9769	23.1567	-0.82022	0.977408	0.82022
OUCS1031/20190403/0.png	flexion		NOUCS1031	205.25	250.673	0.804902	0.98303	-26.1468	-24.0701	2.07676	-20.8209	-19.8728	0.948057	3.02482	5.32595	4.19725	-1.1287	0.804902	1.1287
OUCS1033/20210331/0.png	flexion		NOUCS1033	209.271	192.15	0.82067	0.753529	-37.2164	-38.2591	-1.04265	-26.5651	-30.1965	-3.63144	4.67408	10.6514	8.0626	-2.58879	0.753529	2.58879
OUCS1034/20200110/0.png	flexion		NOUCS1034	243.41	205.356	0.95455	0.805316	-44.5185	-41.7369	2.78159	-42.3736	-37.5094	4.86417	7.64576	2.14494	4.22752	2.08258	0.805316	2.08258
OUCS1036/20200520/0.png	flexion		NOUCS0031	243	178.604	0.952941	0.700407	-34.6952	-34.8439	-0.148728	-42.4792	-38.8899	3.58926	3.73799	-7.78402	-4.04603	3.73799	0.700407	3.73799
OUCS1042/20201202/0.png	flexion		NOUCS0032	242	245.098	0.94902	0.96117	-18.0723	-21.8526	-3.78025	-19.6538	-20.1489	-0.495072	4.27533	-1.5815	1.70368	3.28518	0.94902	3.28518
OUCS1043/20210301/0.png	flexion		NOUCS1043	241.542	239.768	0.947222	0.940266	-33.2471	-35.2729	-2.02585	-27.8104	-26.7614	1.04906	3.07491	5.43665	8.51156	3.07491	0.940266	3.07491
OUCS1044/20191225/0.png	flexion		NOUCS0009	243.597	239.932	0.955282	0.940911	-87.337	-87.7322	-0.395214	-32.1957	-32.0297	0.166042	0.561256	55.1413	55.7025	0.561256	0.940911	0.561256
OUCS1044/20210428/0.png	flexion	TRUE	NOUCS0009	247.262	225.468	0.969656	0.884189	-75.5792	-75.1298	0.449453	-51.0275	-44.5946	6.43295	6.8824	24.5517	30.5352	5.9835	0.884189	5.9835
OUCS1045/20190918/0.png	flexion	TRUE	NOUCS1045	249.471	246.058	0.978316	0.964932	-46.4321	-46.7678	-0.33574	-7.69605	-7.16391	0.532145	0.867885	38.736	39.6039	0.867885	0.964932	0.867885
OUCS1046/20201209/0.png	flexion		NOUCS1046	234.744	219.836	0.920563	0.862103	-43.7636	-42.9398	0.823805	-35.3482	-32.4659	2.88224	3.70605	8.41543	10.4739	2.05844	0.862103	2.05844
OUCS1047/20190903/0.png	flexion		NOUCS1047	251.889	226.788	0.9878	0.889364	-36.9953	-35.8244	1.1709	-19.6871	-20.3555	-0.668394	1.83929	17.3082	15.4689	-1.83929	0.889364	1.83929
OUCS1048/20180420/1.png	flexion		NOUCS1048	217.893	26.4706	0.854482	0.103806	-65.2249	-61.5099	3.71496	-35.4333	-38.7449	-3.31162	7.02658	29.7915	22.765	-7.02658	0	7.02658
OUCS1049/20190913/0.png	flexion		NOUCS1049	244.235	225	0.957785	0.882353	-61.5044	-61.8561	-0.351724	-28.6861	-30.6001	-1.91394	2.26567	32.8182	31.256	-1.56222	0.882353	1.56222
OUCS1050/20200306/0.png	flexion		NOUCS1050	249.476	248.453	0.978338	0.974325	-32.0989	-30.8447	1.25424	-24.8293	-23.6065	1.22289	2.47713	7.26958	7.23823	-0.0313483	0.974325	0.0313483
OUCS1051/20200122/0.png	flexion		NOUCS0105	215.705	209.76	0.8459	0.822588	-59.7436	-60.4529	-0.709298	-42.337	-39.9166	2.42038	3.12968	17.4066	20.5362	3.12968	0.822588	3.12968
OUCS1052/20201021/0.png	flexion		NOUCS1052	242.918	253.808	0.952621	0.995324	-57.6526	-57.0541	0.598436	-40.0303	-36.7733	3.25693	3.85536	17.6223	20.2808	2.65849	0.952621	2.65849
OUCS1053/20210518/0.png	flexion		NOUCS1053	219.038	151.088	0.858974	0.592503	-52.125	-46.0477	6.07728	-29.7449	-29.5058	0.239127	6.31641	22.3801	16.542	-5.83815	0.592503	5.83815
OUCS1054/20200811/0.png	flexion		NOUCS1054	203.239	236.873	0.797016	0.928913	-40.3999	-41.3806	-0.980734	-22.2296	-22.5428	-0.313144	1.29388	18.1703	18.8379	0.667591	0.797016	0.667591
OUCS1058/20191113/0.png	flexion	TRUE	NOUCS0107	217.872	182.5	0.854401	0.715686	-50.2677	-49.5207	0.746954	-36.3629	-41.3121	-4.94928	5.69623	13.9048	8.2086	-5.69623	0.715686	5.69623
OUCS1061/20201007/0.png	flexion	TRUE	NOUCS0108	251.27	252.548	0.985374	0.990386	-47.0953	-46.1374	0.957871	-23.2557	-24.3529	-1.09714	2.05501	23.8395	21.7845	-2.05501	0.985374	2.05501
OUCS1062/20210428/2.png	flexion		NOUCS1062	251.75	240.647	0.987255	0.943714	-59.6357	-59.0457	0.590029	-36.0274	-35.1535	0.873875	1.4639	23.6084	23.8922	0.283846	0.943714	0.283846
OUCS1063/20200918/1.png	flexion		NOUCS1063	214.056	210.786	0.839434	0.826611	-74.7449	-78.0088	-3.26391	-47.3278	-48.4567	-1.12884	4.39275	27.4171	29.5521	2.13508	0.826611	2.13508
OUCS1065/20200219/2.png	flexion		NOUCS1065	219.465	223.811	0.860648	0.877689	-36.573	-35.7669	0.806118	-43.6831	-44.3177	-0.634654	1.44077	-7.11006	-8.55083	-1.44077	0.860648	1.44077
OUCS1066/20191028/2.png	flexion		NOUCS1066	252.289	249.451	0.98937	0.978239	-42.1534	-41.4763	0.677059	-25.6836	-25.9574	-0.273713	0.950772	16.4697	15.519	-0.950772	0.978239	0.950772
OUCS1067/20170721/2.png	flexion		NOUCS1067	236.393	217.417	0.927031	0.852614	-34.1725	-32.036	2.13659	-30.7627	-29.4456	1.31713	3.45372	3.40983	2.59037	-0.819456	0.852614	0.819456
OUCS1069/20210208/2.png	flexion		NOUCS1069	245.766	224.673	0.963788	0.881072	-35.3948	-33.9009	1.49391	-48.0587	-44.1094	3.94926	5.44317	-12.6639	-10.2086	2.45535	0.881072	2.45535
OUCS1070/20200414/1.png	flexion		NOUCS1070	249.229	244.579	0.977369	0.959133	-32.1957	-31.2314	0.964366	-17.0378	-15.6765	1.36124	2.32561	15.158	15.5548	0.396873	0.959133	0.396873
OUCS1072/20210414/2.png	flexion		NOUCS1072	223.935	211.702	0.878176	0.830203	-47.663	-46.7757	0.887264	-32.9052	-34.4915	-1.58629	2.47355	14.7578	12.2842	-2.47355	0.830203	2.47355
OUCS1073/20200603/2.png	flexion		NOUCS1073	252.977	249.021	0.992068	0.976552	-30.0101	-31.7959	-1.78579	-35.8377	-33.7995	2.03818	3.82397	-5.82752	-2.00354	3.82397	0.976552	3.82397
OUCS1074/20190508/2.png	flexion		NOUCS1074	246.891	242.154	0.968201	0.949623	-62.5766	-62.0058	0.570867	-28.6105	-27.9573	0.653174	1.22404	33.9662	34.0485	0.082307	0.949623	0.082307
OUCS1075/20190424/2.png	flexion		NOUCS1075	244.833	232.364	0.960131	0.91123	-16.0788	-16.0991	-0.0202885	-14.692	-14.8403	-0.148376	0.168664	1.38689	1.2588	-0.128087	0.91123	0.128087
OUCS1076/20201203/2.png	flexion		NOUCS1076	254.408	240.553	0.997679	0.943346	-57.7244	-58.5988	-0.874493	-45.5729	-41.2408	4.33215	5.20664	12.1514	17.3581	5.20664	0.943346	5.20664
OUCS1077/20190426/0.png	flexion		NOUCS1077	247.304	236.893	0.969821	0.928992	-49.2538	-47.1478	2.10601	-43.4725	-42.3231	1.14942	3.25543	5.78136	4.82477	-0.95659	0.928992	0.95659
OUCS1079/20190515/2.png	flexion		NOUCS1079	208.897	171.86	0.819206	0.673961	-46.9749	-45.4642	1.51078	-29.6731	-35.1618	-5.48873	6.99951	17.3019	10.3023	-6.99951	0.673961	6.99951
OUCS1080/20191206/0.png	flexion		NOUCS1080	220.806	195.484	0.865904	0.766603	-85.1009	-78.5691	6.53183	-49.7201	-50.5009	-0.780715	7.31254	35.3808	28.0682	-7.31254	0.766603	7.31254
OUCS1082/20200722/1.png	flexion		NOUCS1082	243.38	247.88	0.954431	0.972078	-66.9385	-65.9582	0.980281	-32.3349	-34.3244	-1.98946	2.96974	34.6035	31.6338	-2.96974	0.954431	2.96974
OUCS1086/20191029/1.png	flexion		NOUCS1086	253.737	251.9	0.995046	0.987843	-45.4374	-43.1298	2.30753	-31.6075	-31.6535	-0.0460026	2.35354	13.8299	11.4763	-2.35354	0.987843	2.35354
OUCS1088/20190529/2.png	flexion		NOUCS0112	252.267	248.854	0.989281	0.975899	-23.1986	-21.812	1.38654	-24.1791	-24.0362	0.142898	1.52944	-0.980517	-2.22416	-1.24365	0.975899	1.24365
OUCS1089/20190820/1.png	flexion		NOUCS1089	235.558	243.228	0.923757	0.953836	-45.8069	-47.4899	-1.68293	-29.0546	-29.9932	-0.93857	2.6215	16.7523	17.4967	0.744361	0.923757	0.744361
OUCS1090/20201116/1.png	flexion		NOUCS1090	247.079	234.341	0.968937	0.918986	-36.6213	-36.3537	0.267583	-48.8655	-42.326	6.53942	6.807	-12.2441	-5.97229	6.27184	0.918986	6.27184
OUCS1091/20200219/1.png	flexion		NOUCS1091	251.864	252.36	0.987701	0.989647	-62.1896	-59.8875	2.30204	-32.0054	-35.4669	-3.46149	5.76352	30.1842	24.4207	-5.76352	0.987701	5.76352
OUCS1092/20190613/2.png	flexion		NOUCS1092	250.682	234.609	0.983066	0.920034	-63.6819	-63.3686	0.313263	-43.0251	-38.0463	4.97875	5.29201	20.6568	25.3223	4.66548	0.920034	4.66548
OUCS1096/20190904/2.png	flexion	TRUE	NOUCS0115	245.2	221.8	0.961569	0.869804	-43.3397	-44.4009	-1.06113	-46.4879	-49.9234	-3.43557	4.4967	-3.14815	-5.52258	-2.37443	0.869804	2.37443
OUCS1097/20190628/0.png	flexion		NOUCS1097	210.156	236.629	0.824142	0.927955	-55.196	-56.3437	-1.1477	-27.8381	-27.8097	0.0283629	1.17606	27.3579	28.534	1.17606	0.824142	1.17606
OUCS1098/20191030/2.png	flexion		NOUCS0116	244.731	222.18	0.959729	0.871294	-52.2243	-51.378	0.846326	-46.0051	-45.2653	0.739828	1.58615	6.21923	6.11273	-0.106497	0.871294	0.106497
OUCS1101/20200529/0.png	flexion		NOUCS1101	238.242	242.167	0.934284	0.949673	-62.7232	-60.0094	2.71385	-40.8151	-44.0397	-3.22466	5.9385	21.9082	15.9696	-5.9385	0.934284	5.9385
OUCS1102/20210305/2.png	flexion		NOUCS0117	242.2	231.976	0.949804	0.909711	-40.156	-40.0827	0.0733291	-41.9872	-42.9341	-0.946897	1.02023	-1.83121	-2.85144	-1.02023	0.909711	1.02023
OUCS1103/20210113/2.png	flexion	TRUE	NOUCS1103	247.612	190.649	0.971028	0.747642	-79.3508	-78.4063	0.944506	-51.6325	-47.5202	4.11232	5.05683	27.7183	30.8861	3.16782	0.747642	3.16782
OUCS1104/20210303/2.png	flexion		NOUCS1104	228.233	245.232	0.895033	0.961695	-89.8082	-88.1922	1.61603	-30.3236	-31.0662	-0.74264	2.35867	59.4846	57.1259	-2.35867	0.895033	2.35867
OUCS1105/20201104/2.png	flexion	TRUE	NOUCS0118	252.083	230.54	0.988562	0.904078	-43.9053	-44.1449	-0.239543	-29.1859	-31.0673	-1.88139	2.12093	14.7194	13.0775	-1.64185	0.904078	1.64185
OUCS1106/20190617/2.png	flexion	TRUE	NOUCS1106	236.535	185.578	0.927588	0.727756	-35.2933	-36.8502	-1.55683	-30.6997	-37.2853	-6.58561	8.14243	4.59363	-0.435151	-5.02878	0.727756	5.02878
OUCS1107/20201021/2.png	flexion		NOUCS1107	235.561	81.3774	0.92377	0.319127	-23.8387	-23.6368	0.201926	-18.2962	-18.3614	-0.0652073	0.267133	5.54252	5.27539	-0.267133	0.319127	0.267133
OUCS1108/20191203/2.png	flexion		NOUCS1108	191.289	224.889	0.750153	0.881917	-32.6375	-32.7111	-0.073609	-24.7751	-25.2454	-0.470236	0.543845	7.86237	7.46574	-0.396627	0.750153	0.396627
OUCS1110/20200108/2.png	flexion		NOUCS1110	248.122	234.364	0.973029	0.919073	-67.9321	-70.0514	-2.11929	-71.4131	-66.5305	4.8826	7.00189	-3.48097	3.52092	7.00189	0.919073	7.00189
OUCS1111/20200908/1.png	flexion		NOUCS1111	236.047	205.425	0.925673	0.805588	-69.6955	-65.4282	4.26736	-42.7688	-47.4432	-4.6744	8.94176	26.9267	17.9849	-8.94176	0.805588	8.94176
OUCS1112/20200108/2.png	flexion	TRUE	NOUCS1112	242	196.5	0.94902	0.770588	-52.9175	-55.058	-2.14045	-44.2655	-39.8302	4.43533	6.57577	8.65202	15.2278	6.57577	0.770588	6.57577
OUCS1113/20190624/1.png	flexion		NOUCS1113	246.941	237.29	0.968397	0.93055	-29.2328	-26.7951	2.43767	-2.06382	-3.30037	-1.23655	3.67422	27.169	23.4948	-3.67422	0.93055	3.67422
OUCS1114/20210217/2.png	flexion		NOUCS1114	234.358	191.298	0.919053	0.750189	-48.3231	-50.2368	-1.91364	-38.991	-37.1975	1.79345	3.7071	9.33213	13.0392	3.7071	0.750189	3.7071
OUCS1117/20200108/2.png	flexion		NOUCS1117	226.123	187.094	0.886757	0.733701	-12.9946	-11.5428	1.45179	-19.3348	-18.8944	0.440368	1.89216	-6.34019	-7.35162	-1.01142	0.733701	1.01142
OUCS1118/20200626/0.png	flexion		NOUCS1118	198.586	123.161	0.778769	0.482985	-46.9415	-50.0144	-3.07293	-48.5763	-42.5488	6.02756	9.10049	-1.63485	7.46565	9.10049	0.482985	9.10049
OUCS1120/20210303/2.png	flexion		NOUCS0033	255	241.825	1	0.948333	-67.8337	-67.7005	0.133168	-40.3417	-41.4283	-1.08656	1.21973	27.4919	26.2722	-1.21973	0.948333	1.21973
OUCS1121/20200717/0.png	flexion		NOUCS1121	232.296	178.306	0.910966	0.699237	-40.6749	-39.9314	0.74356	-74.6785	-59.309	15.3695	16.1131	-34.0036	-19.3776	14.6259	0.699237	14.6259
OUCS1123/20201027/1.png	flexion		NOUCS1123	242.436	246.033	0.950731	0.964834	-66.6022	-65.455	1.14726	-32.1712	-28.3225	3.84867	4.99593	34.431	37.1324	2.70141	0.950731	2.70141
OUCS1124/20190403/2.png	flexion		NOUCS0120	206.213	206.593	0.808678	0.810169	-42.3842	-42.2655	0.118734	-27.8973	-29.8726	-1.97538	2.09411	14.487	12.3929	-2.09411	0.808678	2.09411
OUCS1127/20200703/2.png	flexion		NOUCS1127	206.08	42.4875	0.808157	0.166618	-50.2901	-50.2819	0.00817657	-26.0418	-24.9254	1.1164	1.12457	24.2483	25.3565	1.10822	0.166618	1.10822
OUCS1129/20210407/2.png	flexion		NOUCS1129	243.698	215.586	0.955677	0.845434	-44.6936	-45.9177	-1.22405	-23.7106	-22.6807	1.02987	2.25392	20.983	23.237	2.25392	0.845434	2.25392
OUCS1130/20210512/2.png	flexion	TRUE	NOUCS0121	245.736	134.355	0.96367	0.526882	-30.689	-31.2014	-0.512439	-20.2036	-22.8115	-2.60791	3.12035	10.4853	8.38987	-2.09547	0.526882	2.09547
OUCS1131/20190529/2.png	flexion		NOUCS1131	242.833	235.077	0.952288	0.92187	-18.4349	-23.6924	-5.25741	-26.5651	-27.902	-1.33696	6.59437	-8.1301	-4.20965	3.92046	0.92187	3.92046
OUCS1132/20190508/2.png	flexion		NOUCS0123	239.422	201.125	0.938909	0.788725	-63.2212	-60.4557	2.76549	-39.1361	-39.0521	0.0840503	2.84954	24.085	21.4036	-2.68144	0.788725	2.68144
OUCS1133/20210406/1.png	flexion		NOUCS1133	245.411	208.525	0.962395	0.817743	-8.74616	-10.8103	-2.0641	-19.0935	-20.1359	-1.04236	3.10646	-10.3473	-9.32559	1.02174	0.817743	1.02174
OUCS1134/20201102/2.png	flexion	TRUE	NOUCS1134	245.939	200	0.964466	0.784314	-23.4287	-24.2865	-0.857799	-20.7256	-21.768	-1.04248	1.90028	2.70313	2.51845	-0.184679	0.784314	0.184679
OUCS1135/20200331/1.png	flexion		NOUCS1135	240.38	237.255	0.942667	0.930411	-53.6525	-52.7322	0.920324	-40.7858	-39.9402	0.845668	1.76599	12.8667	12.7921	-0.0746565	0.930411	0.0746565
OUCS1136/20190410/2.png	flexion	TRUE	NOUCS0124	242.707	248.524	0.951793	0.974603	-28.0725	-28.6737	-0.601187	-36.2026	-36.0566	0.145985	0.747171	-8.1301	-7.38293	0.747171	0.951793	0.747171
OUCS1137/20210104/1.png	flexion		NOUCS1137	251.581	253.889	0.986594	0.995643	-31.8551	-32.842	-0.986863	-27.6884	-25.8437	1.84461	2.83147	4.16678	6.99825	2.83147	0.986594	2.83147
OUCS1138/20210219/2.png	flexion		NOUCS1138	246.244	94.7674	0.965662	0.371637	-38.2695	-38.5868	-0.317318	-33.8146	-25.4139	8.4007	8.71802	4.45489	13.1729	8.71802	0.371637	8.71802
OUCS1138/20210219/5.png	flexion		NOUCS1138	246.244	94.7674	0.965662	0.371637	-37.5686	-38.5868	-1.01824	-31.4768	-25.4139	6.06292	7.08116	6.09175	13.1729	7.08116	0.371637	7.08116
OUCS1139/20210219/0.png	flexion		NOUCS1139	216.821	239	0.85028	0.937255	-42.9399	-42.4643	0.475558	-20.4804	-23.7159	-3.23554	3.7111	22.4595	18.7484	-3.7111	0.85028	3.7111
OUCS1140/20210302/1.png	flexion		NOUCS1140	251.863	144.298	0.987697	0.565874	-77.125	-78.0107	-0.885657	-66.7408	-53.9186	12.8222	13.7079	10.3842	24.0921	13.7079	0.565874	13.7079
OUCS1143/20200805/2.png	flexion		NOUCS0125	236.205	227.964	0.926292	0.893975	-55.51	-53.6714	1.83865	-29.0938	-23.8526	5.24118	7.07982	26.4162	29.8187	3.40253	0.893975	3.40253
OUCS1144/20210519/2.png	flexion		NOUCS1144	225.073	16.6	0.88264	0.065098	-49.8828	-51.5483	-1.66549	32.7352	4.16346	-28.5718	30.2373	82.618	55.7117	-26.9063	0	26.9063
OUCS1145/20191008/2.png	flexion		NOUCS1145	213.318	155.38	0.836542	0.609333	-50.1944	-50.1038	0.090589	-33.8221	-37.0211	-3.19899	3.28958	16.3723	13.0828	-3.28958	0.609333	3.28958
OUCS1148/20210210/2.png	flexion		NOUCS1148	249.739	253.617	0.979369	0.994575	-35.9229	-37.1134	-1.19049	-30.2824	-29.7266	0.555826	1.74632	5.64051	7.38683	1.74632	0.979369	1.74632
OUCS1149/20201118/2.png	flexion		NOUCS0126	247.93	160.29	0.972275	0.62859	-40.9804	-44.0297	-3.04929	-29.7449	-24.1668	5.57811	8.62741	11.2355	19.8629	8.62741	0.62859	8.62741
OUCS1151/20200826/2.png	flexion		NOUCS1151	249.593	250.49	0.978794	0.982314	-33.6901	-33.7001	-0.0100107	-31.1486	-34.209	-3.06039	3.0704	2.54149	-0.508888	-3.05037	0.978794	3.05037
OUCS1152/20200929/1.png	flexion		NOUCS1152	250.533	205.175	0.982484	0.80461	-50.3009	-49.2833	1.01759	-16.0074	-21.6409	-5.63349	6.65108	34.2935	27.6424	-6.65108	0.80461	6.65108
OUCS1153/20201026/2.png	flexion		NOUCS1153	238.22	235.136	0.934196	0.922103	-72.741	-71.2255	1.51559	-42.6559	-39.8497	2.80619	4.32178	30.0852	31.3758	1.2906	0.922103	1.2906
OUCS1154/20210407/2.png	flexion		NOUCS0130	249.717	249.947	0.979284	0.980186	-46.1985	-44.9633	1.23518	-19.5872	-18.5331	1.05408	2.28926	26.6113	26.4302	-0.181099	0.979284	0.181099
OUCS1157/20201209/2.png	flexion		NOUCS1157	231.288	200.745	0.907014	0.787236	-59.2872	-60.2325	-0.945366	-34.4027	-32.8849	1.51772	2.46308	24.8845	27.3476	2.46308	0.787236	2.46308
OUCS1159/20190918/2.png	flexion		NOUCS1159	233.627	231.553	0.916186	0.908052	-64.4766	-63.3537	1.12287	-37.1467	-37.0743	0.0724255	1.19529	27.3299	26.2794	-1.05044	0.908052	1.05044
OUCS1162/20200821/0.png	flexion		NOUCS1162	240.375	194.923	0.942647	0.764404	-57.0306	-56.3314	0.699206	-28.3008	-33.6048	-5.30404	6.00325	28.7298	22.7266	-6.00325	0.764404	6.00325
OUCS1163/20210113/2.png	flexion		NOUCS0131	233.83	161.78	0.91698	0.63443	-40.452	-42.4286	-1.97662	-33.4533	-33.299	0.1543	2.13092	6.99865	9.12957	2.13092	0.63443	2.13092
OUCS1164/20190918/2.png	flexion		NOUCS0132	219.622	213.344	0.861264	0.836644	-25.0426	-26.399	-1.35636	-28.393	-28.5269	-0.133859	1.49021	-3.35042	-2.12792	1.2225	0.836644	1.2225
OUCS1165/20200708/2.png	flexion		NOUCS1165	209.22	234.911	0.820469	0.92122	-29.6045	-31.0124	-1.40799	-22.2035	-23.4653	-1.26183	2.66982	7.40097	7.54713	0.146155	0.820469	0.146155
OUCS1166/20210323/2.png	flexion		NOUCS0034	243.167	208.786	0.953595	0.818768	-42.0892	-41.0431	1.04608	-23.8294	-22.1593	1.67018	2.71626	18.2597	18.8838	0.624094	0.818768	0.624094
OUCS1169/20200717/0.png	flexion		NOUCS1169	208.261	232.577	0.816709	0.912066	-50.5004	-50.0176	0.482776	-36.8699	-36.9769	-0.107015	0.589791	13.6305	13.0407	-0.589791	0.816709	0.589791
OUCS1170/20210519/2.png	flexion		NOUCS0133	246.783	245.145	0.967775	0.961355	-54.52	-54.5094	0.010585	-33.0618	-30.6789	2.383	2.39358	21.4582	23.8306	2.37241	0.961355	2.37241
OUCS1171/20200226/2.png	flexion		NOUCS0134	214.372	200.678	0.840675	0.786972	-38.3087	-39.3429	-1.03416	-31.1453	-22.8831	8.26211	9.29628	7.16347	16.4597	9.29628	0.786972	9.29628
OUCS1172/20200617/2.png	flexion		NOUCS0135	223.283	219.837	0.87562	0.862105	-22.1219	-23.0655	-0.943572	-30.4655	-31.3683	-0.902755	1.84633	-8.3436	-8.30279	0.0408162	0.862105	0.0408162
OUCS1176/20190626/2.png	flexion		NOUCS0138	226.733	200.94	0.88915	0.788	-55.9925	-55.538	0.454552	-31.4052	-36.49	-5.08481	5.53936	24.5873	19.048	-5.53936	0.788	5.53936
OUCS1178/20200915/1.png	flexion		NOUCS1178	238.282	219.789	0.934439	0.86192	-57.2005	-57.4193	-0.21881	-16.1134	-19.0445	-2.93111	3.14992	41.0871	38.3748	-2.7123	0.86192	2.7123
OUCS1179/20210308/2.png	flexion		NOUCS1179	246.907	247.481	0.968263	0.970516	-34.1145	-34.5715	-0.45704	-17.3279	-17.9385	-0.610549	1.06759	16.7866	16.633	-0.153509	0.968263	0.153509
OUCS1180/20210127/2.png	flexion		NOUCS1180	250.152	247.571	0.980989	0.970868	-28.8108	-30.6068	-1.79602	-8.01709	-9.48826	-1.47117	3.26719	20.7937	21.1186	0.324854	0.970868	0.324854
OUCS1181/20210303/2.png	flexion	TRUE	NOUCS1181	246.412	244.808	0.966321	0.96003	-43.9053	-44.5256	-0.620275	-25.4633	-27.6769	-2.21351	2.83379	18.442	16.8487	-1.59324	0.96003	1.59324
OUCS1183/20210303/2.png	flexion	TRUE	NOUCS0139	247.02	180.807	0.968706	0.709047	-33.3106	-33.9109	-0.600239	-31.4296	-30.3249	1.10466	1.7049	1.88107	3.58596	1.7049	0.709047	1.7049
OUCS1186/20201118/2.png	flexion		NOUCS1186	246.56	120.368	0.966902	0.472033	-24.1666	-24.2902	-0.123594	-22.9638	-22.6099	0.353922	0.477516	1.20286	1.68037	0.477516	0.472033	0.477516
OUCS1187/20210421/2.png	flexion	TRUE	NOUCS0140	239.768	215.519	0.940266	0.845171	-15.9454	-17.5678	-1.62242	-47.2457	-46.6418	0.603893	2.22631	-31.3003	-29.074	2.22631	0.845171	2.22631
OUCS1188/20190729/2.png	flexion		NOUCS1188	224.489	239.178	0.880349	0.937952	-60.6682	-61.008	-0.339805	-31.3633	-32.6111	-1.24783	1.58764	29.3049	28.3968	-0.908027	0.880349	0.908027
OUCS1189/20210210/2.png	flexion	TRUE	NOUCS1189	249.895	251.086	0.979979	0.984652	-45.339	-47.1465	-1.80746	-26.0535	-26.7894	-0.735861	2.54332	19.2855	20.3571	1.07159	0.979979	1.07159
OUCS1190/20210407/2.png	flexion	TRUE	NOUCS1190	237.509	142.512	0.93141	0.558869	-47.7006	-44.2553	3.44533	-54.6052	-48.9573	5.64794	9.09327	-6.90457	-4.70197	2.20261	0	2.20261
OUCS1191/20210224/2.png	flexion		NOUCS1191	247.833	246.451	0.971895	0.966474	-52.0869	-52.0368	0.0501205	-25.2405	-24.1184	1.12209	1.17221	26.8464	27.9183	1.07197	0.966474	1.07197
OUCS1192/20210413/1.png	flexion		NOUCS1192	249.8	240.804	0.979608	0.944331	-51.7305	-51.2266	0.503876	-22.6552	-22.2044	0.450828	0.954704	29.0753	29.0222	-0.053047	0.944331	0.053047
OUCS1193/20200904/0.png	flexion		NOUCS1193	234.133	224.548	0.91817	0.880582	-56.1599	-57.663	-1.50302	-26.0418	-27.3012	-1.25934	2.76236	30.1181	30.3618	0.243688	0.880582	0.243688
OUCS1194/20210428/2.png	flexion		NOUCS1194	188.22	228.469	0.738116	0.895956	-32.8285	-32.7234	0.105178	-17.3067	-19.4536	-2.1469	2.25208	15.5218	13.2697	-2.25208	0.738116	2.25208
OUCS1195/20190710/2.png	flexion		NOUCS0141	223.25	179.323	0.87549	0.703228	-32.9052	-37.5772	-4.67197	-21.9824	-22.6712	-0.688716	5.36069	10.9228	14.9061	3.98326	0.703228	3.98326
OUCS1196/20200916/2.png	flexion	TRUE	NOUCS0142	219.915	229.903	0.862413	0.90158	-63.4349	-60.0267	3.40829	-25.7581	-23.4739	2.28422	5.69252	37.6768	36.5528	-1.12407	0.862413	1.12407
OUCS1198/20200915/1.png	flexion		NOUCS1198	250.541	247.294	0.982512	0.969781	-47.7464	-45.9227	1.82372	-16.1179	-17.5415	-1.42362	3.24734	31.6285	28.3812	-3.24734	0.969781	3.24734
OUCS1199/20190712/0.png	flexion		NOUCS1199	197.5	79.9667	0.77451	0.313595	-25.3014	-22.2106	3.09073	-26.5651	-16.7826	9.78242	12.8731	-1.26367	5.42801	6.69168	0.313595	6.69168
OUCS1200/20200710/0.png	flexion		NOUCS1200	226.533	251.75	0.888366	0.987255	-73.6105	-68.6783	4.93215	-43.879	-41.9527	1.92636	6.85851	29.7314	26.7257	-3.00579	0.888366	3.00579
OUCS1201/20190412/2.png	flexion		NOUCS1201	245.216	199.483	0.96163	0.782285	-56.2331	-55.4585	0.774633	-24.444	-25.1123	-0.668316	1.44295	31.7892	30.3462	-1.44295	0.782285	1.44295
OUCS1202/20210203/2.png	flexion		NOUCS1202	240.625	252.317	0.943627	0.989479	-53.3659	-51.7306	1.63525	-47.07	-44.12	2.95004	4.5853	6.29586	7.61065	1.31479	0.943627	1.31479
OUCS1205/20200715/2.png	flexion		NOUCS0143	207.592	175.296	0.814086	0.687436	-51.783	-50.1075	1.67559	-49.2191	-48.1196	1.09948	2.77507	2.56395	1.98785	-0.576102	0.687436	0.576102
OUCS1207/20210312/2.png	flexion		NOUCS1207	229.404	247.415	0.899623	0.970255	-34.4265	-34.6066	-0.180165	-30.8014	-33.2196	-2.41814	2.5983	3.62503	1.38706	-2.23797	0.899623	2.23797
OUCS1208/20201202/2.png	flexion	TRUE	NOUCS1208	191.569	217.048	0.75125	0.85117	-17.796	-19.2846	-1.48861	-13.364	-13.5397	-0.175727	1.66434	4.43202	5.74491	1.31289	0.75125	1.31289
OUCS1211/20200908/1.png	flexion		NOUCS1211	251.872	252.396	0.987733	0.989788	-23.9162	-25.7421	-1.82583	-20.3084	-18.5267	1.78172	3.60754	3.6078	7.21534	3.60754	0.987733	3.60754
OUCS1214/20190722/1.png	flexion		NOUCS1214	243.333	249	0.954248	0.976471	-48.8141	-49.1592	-0.345112	-25.7225	-26.0036	-0.28109	0.626202	23.0915	23.1556	0.0640219	0.954248	0.0640219
OUCS1217/20200624/2.png	flexion		NOUCS1217	245.864	228.25	0.964171	0.895098	-39.0939	-39.2708	-0.176929	-13.1858	-11.9473	1.23842	1.41535	25.9081	27.3234	1.41535	0.895098	1.41535
OUCS1218/20190612/2.png	flexion		NOUCS0145	252.561	202.5	0.990435	0.794118	-43.7127	-42.2513	1.4614	-36.5823	-34.8549	1.72746	3.18886	7.13033	7.39638	0.266054	0.794118	0.266054
OUCS1219/20201215/1.png	flexion		NOUCS1219	227.094	233.635	0.890564	0.916214	-45.7639	-47.3212	-1.55727	-15.6422	-16.7149	-1.07264	2.62991	30.1217	30.6063	0.484625	0.890564	0.484625
OUCS1221/20210115/0.png	flexion		NOUCS1221	231.486	247.258	0.90779	0.969639	-76.1028	-74.4196	1.68319	-43.7127	-40.898	2.8147	4.49788	32.3902	33.5217	1.13151	0.90779	1.13151
OUCS1222/20210127/2.png	flexion		NOUCS1222	248.537	148.879	0.974653	0.58384	-51.4146	-52.8049	-1.3903	-28.272	-29.7735	-1.50149	2.8918	23.1426	23.0314	-0.111195	0.58384	0.111195
OUCS1223/20190528/2.png	flexion		NOUCS1223	250.61	243.597	0.982783	0.955281	-36.5853	-35.5095	1.07582	-14.2159	-15.5403	-1.32446	2.40028	22.3695	19.9692	-2.40028	0.955281	2.40028
OUCS1224/20201028/2.png	flexion	TRUE	NOUCS1224	212.694	149.796	0.834094	0.587435	-29.6731	-35.3598	-5.68675	-44.6903	-43.5596	1.13072	6.81747	-15.0172	-8.19975	6.81747	0.587435	6.81747
OUCS1225/20190806/1.png	flexion		NOUCS1225	247.154	234.586	0.969231	0.919946	-34.242	-33.7094	0.532632	-16.3139	-17.118	-0.804113	1.33674	17.9282	16.5914	-1.33674	0.919946	1.33674
OUCS1227/20200302/2.png	flexion		NOUCS1227	251.239	244.302	0.985251	0.958048	-65.9735	-67.1909	-1.21743	-50.729	-50.548	0.180979	1.39841	15.2445	16.6429	1.39841	0.958048	1.39841
OUCS1228/20210113/2.png	flexion	TRUE	NOUCS1228	243.778	243.803	0.955991	0.956091	-32.7352	-32.4749	0.260285	-20.0372	-22.2788	-2.2416	2.50189	12.698	10.1961	-2.50189	0.955991	2.50189
OUCS1229/20200316/2.png	flexion		NOUCS1229	224.419	226.5	0.880073	0.888235	-47.9682	-50.2959	-2.32764	-25.5341	-26.355	-0.82089	3.14853	22.4341	23.9409	1.50675	0.880073	1.50675
OUCS1230/20210106/2.png	flexion		NOUCS0146	248.349	219.66	0.973917	0.86141	-42.5319	-42.9173	-0.385405	-37.5906	-42.2912	-4.70063	5.08604	4.94132	0.626093	-4.31523	0.86141	4.31523
OUCS1231/20210413/0.png	flexion		NOUCS1231	218.731	251.185	0.857768	0.98504	-50.1022	-51.3266	-1.22446	-47.5261	-49.3302	-1.80407	3.02853	2.57605	1.99643	-0.579615	0.857768	0.579615
OUCS1232/20201020/1.png	flexion		NOUCS1232	241.588	249.431	0.947405	0.978161	-64.7989	-65.031	-0.232163	-27.3189	-26.9946	0.32433	0.556493	37.48	38.0365	0.556493	0.947405	0.556493
OUCS1233/20210126/1.png	flexion		NOUCS1233	242.341	237.4	0.950357	0.93098	-57.5635	-54.9782	2.58527	-41.7714	-37.7742	3.99713	6.58241	15.7921	17.204	1.41186	0.93098	1.41186
OUCS1234/20210106/2.png	flexion		NOUCS1234	249.295	236.283	0.977629	0.926598	-26.9011	-26.5037	0.397355	-48.1364	-49.9085	-1.77212	2.16948	-21.2353	-23.4047	-2.16948	0.926598	2.16948
OUCS1235/20200324/2.png	flexion		NOUCS1235	245.226	244.24	0.961672	0.957804	-73.94	-71.6645	2.2755	-31.2637	-35.9554	-4.69172	6.96722	42.6763	35.7091	-6.96722	0.957804	6.96722
OUCS1236/20200108/2.png	flexion		NOUCS1236	248.163	244.807	0.973187	0.960028	-47.8755	-45.4442	2.43129	-29.707	-31.7098	-2.00277	4.43405	18.1684	13.7344	-4.43405	0.960028	4.43405
OUCS1237/20191125/1.png	flexion		NOUCS1237	250.462	248.542	0.982202	0.974673	-42.3974	-41.133	1.26439	-29.9696	-30.4254	-0.455786	1.72018	12.4279	10.7077	-1.72018	0.974673	1.72018
OUCS1240/20191004/1.png	flexion		NOUCS1240	234.091	250.333	0.918004	0.981699	-59.7436	-58.5648	1.17881	-19.4626	-20.8141	-1.35151	2.53032	40.281	37.7507	-2.53032	0.918004	2.53032
OUCS1241/20200918/0.png	flexion		NOUCS1241	237.4	207.292	0.93098	0.812908	-28.5707	-28.2215	0.349202	-28.0402	-29.1608	-1.12066	1.46986	0.530546	-0.939315	-1.46986	0.812908	1.46986
OUCS1243/20200714/2.png	flexion		NOUCS1243	246.263	247.107	0.965738	0.969048	-38.0346	-39.6754	-1.64085	-11.7805	-12.902	-1.12148	2.76234	26.2541	26.7734	0.519373	0.965738	0.519373
OUCS1244/20200603/2.png	flexion		NOUCS0148	249.69	251.149	0.979178	0.984898	-35.5377	-33.474	2.06367	-23.035	-24.1612	-1.12612	3.18979	12.5026	9.31284	-3.18979	0.979178	3.18979
OUCS1246/20200422/2.png	flexion		NOUCS1246	251.947	246.5	0.988029	0.966667	-36.8019	-37.3353	-0.533357	-14.1622	-16.1274	-1.96526	2.49861	22.6398	21.2079	-1.4319	0.966667	1.4319
OUCS1248/20190508/0.png	flexion		NOUCS1248	253.914	154.023	0.995742	0.604013	-54.2771	-57.1019	-2.82476	-43.2376	-28.6423	14.5953	17.4201	11.0395	28.4596	17.4201	0.604013	17.4201
OUCS1249/20210310/2.png	flexion		NOUCS1249	246.178	252	0.965403	0.988235	-26.7371	-25.8203	0.916831	-11.7251	-10.9715	0.753635	1.67047	15.012	14.8488	-0.163196	0.965403	0.163196
OUCS1252/20200206/2.png	flexion		NOUCS1252	236.525	242.255	0.927549	0.950019	-49.226	-46.5532	2.6728	-25.6022	-27.4127	-1.81055	4.48335	23.6238	19.1405	-4.48335	0.927549	4.48335
OUCS1253/20200819/2.png	flexion		NOUCS1253	251.03	250.936	0.984433	0.984063	-44.7031	-44.9566	-0.253465	-26.5651	-26.9852	-0.420126	0.67359	18.1381	17.9714	-0.166661	0.984063	0.166661
OUCS1255/20201211/0.png	flexion		NOUCS1255	114.92	221.423	0.450667	0.868326	-54.335	-67.8693	-13.5343	-59.9536	-53.7424	6.21118	19.7455	-5.61857	14.1269	19.7455	0.450667	19.7455
OUCS1256/20190724/2.png	flexion		NOUCS1256	244.526	213.479	0.958927	0.837173	-79.6655	-81.1407	-1.47518	-35.1852	-38.1159	-2.93073	4.40591	44.4803	43.0247	-1.45556	0.837173	1.45556
OUCS1257/20210106/2.png	flexion		NOUCS1257	252.657	234.412	0.990812	0.919262	-44.6835	-47.3664	-2.68293	-24.969	-25.6983	-0.729269	3.4122	19.7145	21.6681	1.95366	0.919262	1.95366
OUCS1258/20200122/2.png	flexion		NOUCS0149	241.154	124	0.945701	0.486275	-52.1604	-51.8377	0.322783	-45.9236	-47.8833	-1.95965	2.28244	6.23682	3.95438	-2.28244	0.486275	2.28244
OUCS1261/20190521/1.png	flexion		NOUCS1261	248.154	226.325	0.973152	0.887549	-30.9638	-32.9861	-2.02236	-28.9888	-35.5241	-6.53523	8.55759	1.97493	-2.53794	-4.51287	0.887549	4.51287
OUCS1262/20190904/2.png	flexion		NOUCS1262	229.54	247.784	0.900157	0.971703	-64.8469	-64.2336	0.613285	-32.0054	-34.3045	-2.29913	2.91241	32.8415	29.9291	-2.91241	0.900157	2.91241
OUCS1263/20200610/1.png	flexion		NOUCS1263	245.911	248.246	0.964357	0.973512	-42.9691	-42.4587	0.510396	-26.1139	-28.8321	-2.71821	3.2286	16.8552	13.6266	-3.2286	0.964357	3.2286
OUCS1264/20210127/2.png	flexion		NOUCS1264	249.829	203.784	0.979723	0.799154	-41.7295	-41.1203	0.609231	-40.1792	-37.557	2.62222	3.23145	1.55028	3.56327	2.01299	0.799154	2.01299
OUCS1266/20201006/1.png	flexion		NOUCS1266	247	249.442	0.968627	0.978203	-45.507	-45.553	-0.0460187	-33.9965	-36.2081	-2.21163	2.25765	11.5106	9.34496	-2.16561	0.968627	2.16561
OUCS1267/20191111/2.png	flexion		NOUCS1267	252.538	246.288	0.990347	0.965837	-48.5323	-48.0454	0.486881	-18.8982	-17.9163	0.981902	1.46878	29.634	30.1291	0.495021	0.965837	0.495021
OUCS1268/20191219/2.png	flexion		NOUCS1268	246.983	248.279	0.968562	0.973642	-64.708	-65.7679	-1.05989	-31.6755	-33.8019	-2.12647	3.18637	33.0325	31.9659	-1.06658	0.968562	1.06658
OUCS1269/20200512/1.png	flexion		NOUCS1269	234.317	233.192	0.91889	0.91448	-55.0975	-56.4014	-1.30392	-27.3924	-25.1299	2.26243	3.56634	27.7051	31.2715	3.56634	0.91448	3.56634
OUCS1270/20190619/2.png	flexion		NOUCS1270	244.923	248.019	0.960483	0.972623	-36.4088	-37.1081	-0.699351	-14.5742	-17.0115	-2.4373	3.13665	21.8346	20.0966	-1.73795	0.960483	1.73795
OUCS1272/20200508/2.png	flexion		NOUCS1272	212.846	252.26	0.834691	0.989255	-13.3245	-20.2374	-6.91284	-22.1263	-25.7934	-3.66705	10.5799	-8.8018	-5.55601	3.24579	0.834691	3.24579
OUCS1274/20200121/1.png	flexion		NOUCS1274	250.838	239.115	0.983678	0.937707	-44.1048	-42.6351	1.46978	-13.9125	-11.2574	2.65509	4.12486	30.1923	31.3776	1.18531	0.937707	1.18531
OUCS1275/20210319/2.png	flexion		NOUCS0010	249.667	249.373	0.979085	0.977932	-22.9128	-22.6194	0.293409	-32.1372	-31.8987	0.238555	0.531964	-9.22442	-9.27928	-0.0548545	0.977932	0.0548545
OUCS1276/20200527/2.png	flexion	TRUE	NOUCS1276	216.366	246.057	0.848494	0.964928	-40.1009	-36.8201	3.28085	-26.0647	-28.2802	-2.21556	5.4964	14.0362	8.53984	-5.4964	0.848494	5.4964
OUCS1277/20200803/1.png	flexion		NOUCS1277	245.333	235.185	0.962092	0.922295	-63.2129	-62.3335	0.879352	-36.2324	-41.4134	-5.18094	6.06029	26.9805	20.9202	-6.06029	0.922295	6.06029
OUCS1278/20190808/2.png	flexion		NOUCS1278	223.767	243.68	0.877519	0.955608	-28.7571	-29.9816	-1.22452	-16.6992	-18.7077	-2.00842	3.23294	12.0579	11.274	-0.783907	0.877519	0.783907
OUCS1279/20201014/2.png	flexion		NOUCS1279	244.424	230.561	0.958524	0.904159	-22.2936	-23.4364	-1.14277	-19.9831	-24.0307	-4.04761	5.19038	2.31052	-0.594322	-2.90484	0.904159	2.90484
OUCS1280/20210513/1.png	flexion		NOUCS1280	252.778	248.078	0.991285	0.972857	-45.3794	-43.6974	1.68207	-20.1795	-21.3069	-1.12749	2.80956	25.2	22.3904	-2.80956	0.972857	2.80956
OUCS1283/20200714/2.png	flexion		NOUCS1283	210.681	200.65	0.826199	0.786863	-31.6513	-33.4086	-1.75737	-29.268	-22.7933	6.47467	8.23205	2.38328	10.6153	8.23205	0.786863	8.23205
OUCS1285/20200923/2.png	flexion		NOUCS1285	245.717	195.115	0.963598	0.765156	-41.5526	-41.5417	0.0109353	-18.5869	-18.2617	0.325221	0.336156	22.9657	23.28	0.314286	0.765156	0.314286
OUCS1286/20191107/1.png	flexion		NOUCS1286	220.318	231.682	0.863993	0.908556	-18.8384	-19.3013	-0.462903	-25.7505	-30.939	-5.18851	5.65141	-6.91204	-11.6376	-4.72561	0.863993	4.72561
OUCS1287/20201216/2.png	flexion		NOUCS1287	254.919	245.043	0.999682	0.960955	-37.3039	-36.97	0.333924	-27.1598	-29.2118	-2.05201	2.38593	10.1442	7.75822	-2.38593	0.960955	2.38593
OUCS1291/20200331/1.png	flexion		NOUCS1291	235.344	221.021	0.922917	0.866748	-44.5692	-44.451	0.118237	-18.0723	-20.7792	-2.70688	2.82512	26.4969	23.6718	-2.82512	0.866748	2.82512
OUCS1293/20190805/2.png	flexion	TRUE	NOUCS1293	248.429	232.069	0.97423	0.910074	-46.8012	-44.9168	1.88432	-28.1507	-32.1308	-3.98007	5.8644	18.6505	12.7861	-5.8644	0.910074	5.8644
OUCS1295/20200324/1.png	flexion		NOUCS1295	249.609	239.882	0.978858	0.940715	-17.259	-17.6494	-0.390414	-20.556	-24.5893	-4.03329	4.4237	-3.29709	-6.93996	-3.64287	0.940715	3.64287
OUCS1297/20201204/0.png	flexion		NOUCS1297	70.0833	191.242	0.274837	0.74997	-53.427	88.3008	-38.2722	-32.0054	-26.4282	5.57723	43.8494	21.4216	-114.729	43.8494	0	43.8494
OUCS1298/20200212/2.png	flexion		NOUCS0151	240.708	245.592	0.943954	0.963105	-60.2551	-59.2239	1.0312	-37.4506	-40.4128	-2.96226	3.99346	22.8045	18.8111	-3.99346	0.943954	3.99346
OUCS1299/20210324/2.png	flexion		NOUCS1299	237.596	204.938	0.931748	0.80368	-42.4831	-42.9789	-0.495783	-19.44	-14.3497	5.09037	5.58616	23.0431	28.6292	5.58616	0.80368	5.58616
OUCS1300/20191002/2.png	flexion		NOUCS1300	214.139	238.326	0.83976	0.934612	-37.9987	-42.7233	-4.72452	-33.3664	-35.4767	-2.11038	6.8349	4.63237	7.24651	2.61414	0.83976	2.61414
OUCS1301/20190904/2.png	flexion		NOUCS1301	251.566	233.821	0.986533	0.916945	-52.6605	-51.7171	0.943415	-37.5479	-37.8896	-0.34163	1.28504	15.1126	13.8275	-1.28504	0.916945	1.28504
OUCS1303/20210310/2.png	flexion		NOUCS1303	250.023	249.982	0.980483	0.980321	-43.4792	-44.6937	-1.21452	-26.3283	-27.003	-0.674715	1.88923	17.1509	17.6907	0.539805	0.980321	0.539805
OUCS1304/20200807/2.png	flexion		NOUCS1304	238.108	247.941	0.933757	0.972318	-41.9516	-44.1449	-2.19325	-25.246	-26.5524	-1.30646	3.49971	16.7057	17.5924	0.886796	0.933757	0.886796
OUCS1306/20210210/2.png	flexion		NOUCS1306	249.956	152.895	0.980218	0.599587	-40.7946	-40.1862	0.608411	-31.6864	-25.1975	6.48885	7.09726	9.10828	14.9887	5.88044	0.599587	5.88044
OUCS1307/20200805/2.png	flexion		NOUCS1307	247.326	234.022	0.969904	0.917734	-38.6598	-37.8403	0.819528	-51.7796	-44.0604	7.71917	8.5387	-13.1198	-6.22012	6.89964	0.917734	6.89964
OUCS1308/20201223/2.png	flexion		NOUCS0035	219.739	156.085	0.861722	0.612098	-49.514	-49.9045	-0.390467	-33.1113	-38.9126	-5.8013	6.19176	16.4026	10.9918	-5.41083	0.612098	5.41083
OUCS1309/20200529/0.png	flexion		NOUCS1309	205.231	168.947	0.804827	0.662539	-26.1616	-28.6675	-2.50593	-29.6384	-42.74	-13.1016	15.6075	-3.47682	-14.0725	-10.5957	0.662539	10.5957
OUCS1313/20210106/2.png	flexion	TRUE	NOUCS0152	203.649	246.694	0.798622	0.967429	-31.4641	-41.3553	-9.89113	-25.6102	-22.0972	3.51304	13.4042	5.85393	19.2581	13.4042	0.798622	13.4042
OUCS1314/20190426/2.png	flexion		NOUCS1314	244.458	253.176	0.95866	0.992849	-18.1595	-15.7326	2.42688	-22.5572	-17.2554	5.30183	7.72871	-4.39776	-1.52281	2.87495	0.95866	2.87495
OUCS1315/20191224/1.png	flexion	TRUE	NOUCS1315	167.043	244.34	0.655072	0.958196	-27.0216	-25.9428	1.07874	4.01418	5.694	1.67982	2.75857	31.0358	31.6368	0.60108	0.655072	0.60108
OUCS1316/20191115/1.png	flexion		NOUCS1316	222.886	228.857	0.874062	0.897479	-39.4547	-42.0274	-2.57274	-8.27589	-12.9925	-4.71663	7.28937	31.1788	29.0349	-2.14389	0.874062	2.14389
OUCS1320/20210421/2.png	flexion		NOUCS1320	250.171	239.639	0.981062	0.939762	-52.9801	-52.0719	0.908185	-23.1142	-19.9159	3.19835	4.10653	29.8659	32.1561	2.29016	0.939762	2.29016
OUCS1321/20200303/1.png	flexion		NOUCS1321	246.697	248.565	0.967439	0.974766	-54.6888	-52.0924	2.59644	-23.5817	-23.5269	0.0547478	2.65118	31.1071	28.5654	-2.54169	0.967439	2.54169
OUCS1324/20190719/2.png	flexion		NOUCS1324	251.341	254.451	0.985651	0.997847	-64.3407	-64.3656	-0.0248731	-29.9951	-28.6919	1.30321	1.32808	34.3457	35.6737	1.32808	0.985651	1.32808
OUCS1325/20210416/2.png	flexion		NOUCS1325	250.304	216.274	0.981586	0.848134	-34.484	-33.6488	0.835198	-19.7672	-20.3066	-0.539436	1.37463	14.7168	13.3422	-1.37463	0.848134	1.37463
OUCS1326/20191023/1.png	flexion		NOUCS1326	241.37	241.418	0.946547	0.946738	-39.8636	-37.7173	2.14636	-20.1795	-18.0093	2.17019	4.31654	19.6842	19.708	0.0238297	0.946547	0.0238297
OUCS1329/20200715/2.png	flexion		NOUCS0154	245.895	172.29	0.964293	0.675646	-36.9409	-35.8113	1.12962	-35.9285	-33.087	2.84149	3.97111	1.01239	2.72427	1.71187	0.675646	1.71187
OUCS1330/20190705/0.png	flexion		NOUCS1330	253.079	246.571	0.992466	0.966947	-51.5819	-51.8925	-0.310528	-23.0913	-21.7113	1.38	1.69053	28.4906	30.1812	1.69053	0.966947	1.69053
OUCS1331/20210413/0.png	flexion		NOUCS1331	231.68	223.25	0.908549	0.87549	-34.3302	-36.6606	-2.33036	-27.2161	-29.8954	-2.67929	5.00965	7.11411	6.76517	-0.348936	0.87549	0.348936
OUCS1333/20210323/0.png	flexion		NOUCS1333	145.9	182.586	0.572157	0.716024	-53.6525	-59.2125	-5.55992	-32.4712	-21.8265	10.6447	16.2046	21.1813	37.386	16.2046	0.572157	16.2046
OUCS1338/20201111/2.png	flexion	TRUE	NOUCS1338	220.939	237.925	0.866427	0.933039	-57.7244	-57.2567	0.467704	-44.1575	-40.0516	4.10591	4.57362	13.5669	17.2051	3.63821	0.866427	3.63821
OUCS1339/20190911/2.png	flexion	TRUE	NOUCS1339	238.565	175.231	0.93555	0.687179	-45	-45.0705	-0.0704588	-35.4333	-39.5759	-4.14255	4.21301	9.56669	5.49459	-4.07209	0.687179	4.07209
OUCS1343/20201209/2.png	flexion	TRUE	NOUCS0155	248.125	249.704	0.973039	0.97923	-41.4237	-41.2591	0.164579	-30.6646	-30.3421	0.322469	0.487048	10.7591	10.917	0.15789	0.973039	0.15789
OUCS1344/20200414/2.png	flexion	TRUE	NOUCS1344	240.5	238.649	0.943137	0.935879	-45	-44.9602	0.0398142	-25.7407	-25.5723	0.168378	0.208192	19.2593	19.3879	0.128564	0.935879	0.128564
OUCS1345/20201016/0.png	flexion		NOUCS1345	227.727	126.1	0.893048	0.49451	-42.9786	-43.9693	-0.99068	-32.55	-35.8564	-3.30638	4.29706	10.4286	8.11294	-2.3157	0	2.3157
OUCS1347/20190801/2.png	flexion		NOUCS1347	246.721	252.8	0.967533	0.991373	-64.4766	-62.3039	2.17271	-26.5651	-27.3816	-0.816598	2.98931	37.9115	34.9222	-2.98931	0.967533	2.98931
OUCS1350/20190722/1.png	flexion		NOUCS1350	251.429	253.383	0.985994	0.993659	-29.9192	-31.4251	-1.50586	-23.782	-24.339	-0.556943	2.0628	6.13718	7.08609	0.948913	0.985994	0.948913
OUCS1352/20200805/2.png	flexion	TRUE	NOUCS0156	247.259	246.492	0.969642	0.966636	-28.272	-28.1388	0.133252	-20.1363	-19.8933	0.243015	0.376267	8.13573	8.2455	0.109763	0.966636	0.109763
OUCS1354/20190403/2.png	flexion	TRUE	NOUCS0157	251.2	166.508	0.985098	0.652971	-50.9469	-48.1007	2.84621	-36.3572	-37.5711	-1.21394	4.06014	14.5897	10.5295	-4.06014	0.652971	4.06014
OUCS1358/20190606/2.png	flexion		NOUCS1358	221.048	240.74	0.866853	0.944078	-27.6811	-25.5787	2.10236	-22.6491	-20.4327	2.21645	4.3188	5.03193	5.14602	0.114091	0.866853	0.114091
OUCS1359/20210325/2.png	flexion	TRUE	NOUCS1359	250.078	240.439	0.9807	0.942896	-30.4655	-29.5335	0.932059	-17.8054	-15.6631	2.14224	3.0743	12.6602	13.8704	1.21018	0.942896	1.21018
OUCS1361/20210127/2.png	flexion	TRUE	NOUCS0158	248.423	193.796	0.974208	0.759984	-38.2756	-37.9685	0.307187	-42.7974	-43.2213	-0.423899	0.731086	-4.52175	-5.25284	-0.731086	0.759984	0.731086
OUCS1362/20200306/2.png	flexion	TRUE	NOUCS1362	249.795	223.818	0.97959	0.877718	-27.9198	-28.2534	-0.333642	-17.9494	-16.2456	1.7038	2.03745	9.97036	12.0078	2.03745	0.877718	2.03745
OUCS1364/20200916/2.png	flexion	TRUE	NOUCS0159	216.25	152.82	0.848039	0.599294	-49.0856	-48.57	0.515596	-38.382	-37.3926	0.989401	1.505	10.7036	11.1774	0.473805	0.599294	0.473805
OUCS1365/20191009/2.png	flexion		NOUCS1365	246.682	210.281	0.96738	0.82463	-14.8757	-14.9758	-0.100154	-13.9525	-11.1463	2.80619	2.90634	0.923204	3.82955	2.90634	0.82463	2.90634
OUCS1371/20201125/2.png	flexion		NOUCS1371	248.068	225.46	0.972816	0.884157	-34.8085	-36.2225	-1.41403	-34.1475	-36.4934	-2.34585	3.75989	0.660989	-0.270833	-0.931822	0.884157	0.931822
OUCS1372/20210210/2.png	flexion	TRUE	NOUCS1372	215.682	115.312	0.845811	0.452206	-31.9149	-33.2407	-1.32576	-35.5817	-33.8254	1.75636	3.08212	-3.66678	-0.584659	3.08212	0.452206	3.08212
OUCS1373/20200529/0.png	flexion		NOUCS1373	236	228.5	0.92549	0.896078	-36.0274	-34.6894	1.33794	-15.0464	-18.7041	-3.65772	4.99566	20.981	15.9853	-4.99566	0.896078	4.99566
OUCS1374/20200410/1.png	flexion		NOUCS1374	242.034	182.538	0.949153	0.715837	-64.44	-64.7201	-0.280065	-29.3353	-32.5619	-3.22668	3.50675	35.1048	32.1582	-2.94661	0.715837	2.94661
OUCS1375/20191121/2.png	flexion		NOUCS1375	248.475	247.767	0.974412	0.971637	-59.5603	-57.4754	2.0849	-32.5075	-33.3064	-0.798884	2.88378	27.0528	24.169	-2.88378	0.971637	2.88378
OUCS1377/20210119/2.png	flexion		NOUCS1377	241.585	240.812	0.947394	0.944363	-45	-43.1276	1.87241	-43.1858	-40.5006	2.68516	4.55758	1.81419	2.62694	0.81275	0.944363	0.81275
OUCS1378/20200217/2.png	flexion	TRUE	NOUCS1378	248.081	254.349	0.972867	0.997446	-57.5288	-54.2833	3.24555	-38.1076	-39.1604	-1.05281	4.29836	19.4212	15.1229	-4.29836	0.972867	4.29836
OUCS1381/20210127/2.png	flexion		NOUCS0036	246.524	235.269	0.96676	0.922624	-34.5085	-31.9768	2.53171	-30.4436	-28.9101	1.53349	4.0652	4.06495	3.06673	-0.99822	0.922624	0.99822
OUCS1384/20190801/2.png	flexion		NOUCS1384	251.892	244.86	0.987811	0.960235	-35.1939	-35.0425	0.15138	-12.7111	-11.0833	1.62786	1.77924	22.4828	23.9593	1.47648	0.960235	1.47648
OUCS1387/20190830/2.png	flexion		NOUCS1387	249.325	248.065	0.977745	0.972802	-50.2538	-50.3585	-0.104715	-22.1903	-21.9218	0.268494	0.373209	28.0635	28.4367	0.373209	0.972802	0.373209
OUCS1391/20200318/2.png	flexion		NOUCS1391	242.152	196.845	0.949616	0.771941	-47.4002	-48.049	-0.648792	-26.1881	-33.9433	-7.75518	8.40397	21.2121	14.1057	-7.10639	0.771941	7.10639
OUCS1393/20201110/2.png	flexion		NOUCS1393	238.8	242.795	0.936471	0.952137	-47.447	-46.2402	1.20688	-42.1376	-42.7802	-0.642556	1.84944	5.30945	3.46001	-1.84944	0.936471	1.84944
OUCS1395/20210519/2.png	flexion	TRUE	NOUCS0037	247.157	229.846	0.969243	0.901357	-37.6781	-37.1721	0.505956	-13.2405	-15.8265	-2.58595	3.0919	24.4376	21.3457	-3.0919	0.901357	3.0919
OUCS1398/20190705/2.png	flexion		NOUCS1398	245.5	203.407	0.962745	0.797674	-44.5018	-44.3409	0.160867	-31.1486	-29.4249	1.72364	1.88451	13.3532	14.916	1.56278	0.797674	1.56278
OUCS1401/20200424/2.png	flexion		NOUCS1401	241.25	250.623	0.946078	0.982834	-47.1211	-47.1434	-0.0222596	-24.0389	-25.5153	-1.47637	1.49863	23.0822	21.6281	-1.45411	0.946078	1.45411
OUCS1403/20200925/2.png	flexion		NOUCS1403	215.326	189.309	0.844414	0.742389	-38.5926	-39.6386	-1.04606	-32.0447	-27.3871	4.65756	5.70362	6.54788	12.2515	5.70362	0.742389	5.70362
OUCS1405/20190729/2.png	flexion		NOUCS1405	208.913	233.25	0.819267	0.914706	-50.8366	-50.2337	0.60295	-22.1299	-22.6342	-0.504235	1.10719	28.7067	27.5995	-1.10719	0.819267	1.10719
OUCS1407/20190416/2.png	flexion		NOUCS1407	246.605	247.83	0.967077	0.971882	-53.9726	-53.9971	-0.0244688	-34.5484	-37.8633	-3.31492	3.33939	19.4243	16.1338	-3.29045	0.967077	3.29045
OUCS1408/20210303/2.png	flexion		NOUCS1408	245.906	252.667	0.964336	0.99085	-69.2858	-68.5831	0.702716	-34.6242	-32.987	1.63716	2.33988	34.6617	35.5961	0.934447	0.964336	0.934447
OUCS1410/20200225/2.png	flexion		NOUCS1410	252.887	163.958	0.991713	0.642974	-74.1199	-77.5212	-3.40138	-46.273	-47.3151	-1.04205	4.44343	27.8468	30.2062	2.35933	0.642974	2.35933
OUCS1412/20200123/2.png	flexion		NOUCS1412	231.93	233.86	0.90953	0.9171	-58.1726	-58.3325	-0.159909	-39.3405	-36.2372	3.10331	3.26322	18.832	22.0953	3.26322	0.90953	3.26322
OUCS1413/20190521/2.png	flexion		NOUCS1413	229.194	220.462	0.898802	0.864555	-49.1122	-48.4315	0.680732	-37.7468	-41.0934	-3.34662	4.02735	11.3654	7.33807	-4.02735	0.864555	4.02735
OUCS1414/20200316/2.png	flexion		NOUCS1414	204.409	206.083	0.801604	0.80817	-43.0908	-43.7443	-0.653477	-23.8753	-24.2602	-0.384906	1.03838	19.2156	19.4841	0.268571	0.801604	0.268571
OUCS1415/20190710/2.png	flexion		NOUCS1415	239.353	237.348	0.938639	0.930776	-41.7603	-44.5904	-2.83006	-37.9131	-37.4337	0.479449	3.30951	3.8472	7.1567	3.30951	0.930776	3.30951
OUCS1416/20190522/2.png	flexion		NOUCS1416	253.132	139.5	0.992673	0.547059	-52.284	-54.1198	-1.83573	-49.4556	-57.4741	-8.01854	9.85427	2.82842	-3.35438	-6.1828	0.547059	6.1828
OUCS1422/20210422/1.png	flexion		NOUCS1422	229	238.149	0.898039	0.933917	-39.6772	-41.9336	-2.25638	-18.9704	-24.2307	-5.2603	7.51668	20.7068	17.7029	-3.00392	0.898039	3.00392
OUCS1425/20210421/2.png	flexion		NOUCS1425	246.917	231.808	0.968301	0.90905	-37.0025	-37.4753	-0.472774	-20.8068	-22.1293	-1.32247	1.79524	16.1957	15.346	-0.849695	0.90905	0.849695
OUCS1426/20190403/2.png	flexion		NOUCS1426	245.333	218.351	0.962092	0.856278	-43.4518	-42.916	0.535805	-35.5377	-35.6236	-0.0859099	0.621715	7.91416	7.29245	-0.621715	0.856278	0.621715
OUCS1427/20190626/2.png	flexion		NOUCS1427	246.955	244.889	0.968449	0.960349	-26.2883	-27.0617	-0.773417	-15.4396	-15.9018	-0.462146	1.23556	10.8486	11.1599	0.311271	0.960349	0.311271
OUCS1431/20190409/2.png	flexion		NOUCS1431	187.603	136.691	0.7357	0.536043	-72.741	-68.7854	3.95562	-25.6102	-34.1894	-8.57915	12.5348	47.1308	34.5961	-12.5348	0.536043	12.5348
OUCS1432/20190416/2.png	flexion		NOUCS1432	247.458	251.07	0.970425	0.984589	-26.0033	-27.3139	-1.31052	-2.663	-3.75315	-1.09015	2.40067	23.3403	23.5607	0.220373	0.970425	0.220373
OUCS1433/20190411/2.png	flexion	TRUE	NOUCS1433	201.179	155.476	0.788939	0.609711	-42.7454	-42.4919	0.25356	-35.1342	-42.079	-6.94477	7.19833	7.61123	0.412901	-7.19833	0.609711	7.19833
OUCS1435/20190524/1.png	flexion		NOUCS1435	254.083	249.946	0.996405	0.980182	-27.4076	-26.3134	1.09413	-16.8584	-19.0817	-2.22334	3.31747	10.5492	7.23171	-3.31747	0.980182	3.31747
OUCS1436/20210113/2.png	flexion	TRUE	NOUCS0011	243.722	141.946	0.955773	0.556651	-61.9598	-59.0754	2.88442	-46.0809	-21.3495	24.7314	27.6158	15.8789	37.7259	21.847	0.556651	21.847
OUCS1437/20190416/2.png	flexion	TRUE	NOUCS1437	254.094	252.857	0.996446	0.991597	-48.3665	-47.4256	0.940812	-26.8058	-29.5535	-2.74773	3.68854	21.5607	17.8721	-3.68854	0.991597	3.68854
OUCS1440/20190913/2.png	flexion	TRUE	NOUCS1440	208.255	189.566	0.816686	0.743396	-59.8586	-58.1489	1.70967	-35.8112	-39.8264	-4.01522	5.72489	24.0475	18.3226	-5.72489	0.743396	5.72489
OUCS1442/20190516/2.png	flexion		NOUCS1442	245.527	59.8889	0.962852	0.234858	-10.5873	-11.5401	-0.952734	-34.2869	-13.1331	21.1538	22.1066	-23.6996	-1.593	22.1066	0.234858	22.1066
OUCS1443/20190507/2.png	flexion		NOUCS1443	248.718	252.232	0.975365	0.989146	-36.7029	-36.4262	0.276611	-20.3231	-22.0278	-1.70463	1.98124	16.3797	14.3985	-1.98124	0.975365	1.98124
OUCS1444/20210222/2.png	flexion		NOUCS1444	232.755	125.043	0.912765	0.490363	-71.5651	-68.5326	3.03245	-49.548	-48.2469	1.30114	4.33359	22.017	20.2857	-1.73131	0.490363	1.73131
OUCS1449/20190628/1.png	flexion		NOUCS1449	227.107	236.833	0.890616	0.928758	-39.8056	-38.944	0.861572	-48.0665	-45.3672	2.6993	3.56087	-8.26091	-6.42319	1.83773	0.890616	1.83773
OUCS1451/20190719/2.png	flexion		NOUCS1451	245.018	251.148	0.960853	0.984892	-60.4222	-59.4029	1.01929	-27.1497	-28.2054	-1.05574	2.07503	33.2725	31.1975	-2.07503	0.960853	2.07503
OUCS1454/20201218/2.png	flexion		NOUCS0038	250.907	226.619	0.983949	0.888702	-47.8421	-45.1405	2.70161	-28.6105	-28.7921	-0.181592	2.8832	19.2317	16.3485	-2.8832	0.888702	2.8832
OUCS1457/20200826/2.png	flexion	TRUE	NOUCS0039	252.25	247.9	0.989216	0.972157	-29.2113	-31.2946	-2.08327	-29.9816	-29.7241	0.257558	2.34083	-0.770347	1.57048	2.34083	0.972157	2.34083
OUCS1458/20200107/2.png	flexion		NOUCS1458	252.053	243.571	0.988442	0.955182	-45.3794	-46.2372	-0.857773	-36.4692	-36.0375	0.431687	1.28946	8.9102	10.1997	1.28946	0.955182	1.28946
OUCS1459/20190426/2.png	flexion		NOUCS1459	235.068	198.042	0.921836	0.776634	-45.4441	-42.2068	3.23738	6.65443	7.49302	0.838595	4.07597	52.0986	49.6998	-2.39878	0.776634	2.39878
OUCS1460/20190603/1.png	flexion		NOUCS1460	233.529	246.63	0.915802	0.967178	-49.8991	-48.0464	1.85266	-17.9691	-18.9062	-0.937059	2.78972	31.93	29.1402	-2.78972	0.915802	2.78972
OUCS1461/20190722/0.png	flexion		NOUCS1461	251.28	235.177	0.985412	0.922264	-23.8505	-23.6658	0.184639	-15.8801	-8.70363	7.17651	7.36115	7.97034	14.9622	6.99187	0.922264	6.99187
OUCS1464/20190516/2.png	flexion		NOUCS1464	252.974	248.58	0.992056	0.974824	-38.3675	-38.4239	-0.0563782	-34.3803	-30.2451	4.13521	4.19159	3.98714	8.17873	4.19159	0.974824	4.19159
OUCS1465/20190514/2.png	flexion		NOUCS1465	239.293	246.241	0.938403	0.96565	-32.7995	-32.6272	0.172358	-12.284	-12.4375	-0.1535	0.325857	20.5156	20.1897	-0.325857	0.938403	0.325857
OUCS1466/20200703/2.png	flexion		NOUCS1466	250.865	228.9	0.983784	0.897647	-41.8779	-40.4699	1.40795	-31.3995	-32.2086	-0.809095	2.21704	10.4784	8.26137	-2.21704	0.897647	2.21704
OUCS1469/20200807/1.png	flexion		NOUCS1469	251.082	245.86	0.984634	0.964157	-74.2753	-72.8908	1.38449	-34.0366	-33.5814	0.455187	1.83968	40.2386	39.3093	-0.929305	0.964157	0.929305
OUCS1471/20190515/2.png	flexion		NOUCS1471	249.698	238.15	0.979207	0.933922	-38.6598	-35.4493	3.21048	-13.4486	-12.7316	0.717002	3.92748	25.2112	22.7177	-2.49348	0.933922	2.49348
OUCS1472/20191029/2.png	flexion		NOUCS1472	246.959	205.184	0.968467	0.804642	-66.9911	-67.2675	-0.276334	-70.3014	-55.4853	14.8161	15.0925	-3.31025	11.7822	15.0925	0.804642	15.0925
OUCS1473/20210519/2.png	flexion		NOUCS1473	253.564	235.84	0.994369	0.924863	-44.2655	-42.9263	1.33917	-38.2338	-35.8306	2.40321	3.74238	6.03165	7.09569	1.06404	0.924863	1.06404
OUCS1474/20190605/2.png	flexion		NOUCS1474	241.333	167.511	0.946405	0.656904	-57.2315	-55.1556	2.07586	-30.8014	-32.3401	-1.5387	3.61455	26.4301	22.8155	-3.61455	0.656904	3.61455
OUCS1475/20191127/2.png	flexion		NOUCS0012	238.025	221.698	0.933431	0.869406	-39.5424	-41.221	-1.67851	-18.4349	-20.2585	-1.82353	3.50204	21.1075	20.9625	-0.145023	0.869406	0.145023
OUCS1476/20190529/2.png	flexion		NOUCS1476	233	239.104	0.913725	0.937665	-33.3106	-33.5367	-0.226086	-16.8803	-19.5628	-2.68246	2.90854	16.4303	13.9739	-2.45637	0.913725	2.45637
OUCS1478/20201014/2.png	flexion		NOUCS0040	248.976	246.929	0.976377	0.968347	-51.3402	-52.2497	-0.909488	-17.3824	-18.1162	-0.733825	1.64331	33.9578	34.1335	0.175663	0.968347	0.175663
OUCS1479/20200110/1.png	flexion		NOUCS1479	246.357	229.577	0.966106	0.900302	-57.4074	-55.858	1.54945	-40.9858	-35.6062	5.37967	6.92913	16.4216	20.2518	3.83022	0.900302	3.83022
OUCS1480/20190726/2.png	flexion		NOUCS1480	250.85	245.561	0.983725	0.962986	-32.6609	-30.3529	2.30798	1.01634e-10	-3.2808	-3.2808	5.58878	32.6609	27.0721	-5.58878	0.962986	5.58878
OUCS1482/20210324/2.png	flexion		NOUCS1482	229.756	241.473	0.901004	0.946952	-51.2034	-47.7059	3.49756	-22.1219	-21.9567	0.165227	3.66279	29.0815	25.7492	-3.33234	0.901004	3.33234
OUCS1483/20190719/2.png	flexion		NOUCS1483	252.905	243.022	0.991783	0.953026	-67.3354	-65.7738	1.56164	-32.0054	-32.0814	-0.0760451	1.63769	35.3301	33.6924	-1.63769	0.953026	1.63769
OUCS1487/20191126/2.png	flexion		NOUCS1487	252.6	232.37	0.990588	0.911256	-24.0573	-26.1986	-2.14129	-22.249	-22.7456	-0.496544	2.63783	1.80833	3.45307	1.64474	0.911256	1.64474
OUCS1493/20191107/1.png	flexion		NOUCS1493	234.795	248.851	0.920766	0.975887	-65.7723	-64.0209	1.75133	-23.1986	-25.221	-2.02243	3.77375	42.5737	38.7999	-3.77375	0.920766	3.77375
OUCS1494/20210219/2.png	flexion		NOUCS1494	241.609	237.02	0.947485	0.92949	-18.8432	-19.7631	-0.919904	-23.5615	-25.1028	-1.54121	2.46112	-4.71832	-5.33963	-0.621309	0.92949	0.621309
OUCS1496/20190809/2.png	flexion		NOUCS1496	242.12	247.789	0.94949	0.971723	-28.6105	-30.8466	-2.23611	-13.8407	-16.1998	-2.35906	4.59517	14.7698	14.6468	-0.122951	0.94949	0.122951
OUCS1500/20190807/2.png	flexion		NOUCS1500	249.125	195.78	0.976961	0.767763	-23.3852	-23.0307	0.35457	-28.9888	-21.1908	7.79801	8.15258	-5.6036	1.83983	7.44344	0.767763	7.44344
OUCS1501/20201016/2.png	flexion		NOUCS1501	250.789	239.019	0.983488	0.93733	-41.1063	-40.7583	0.348004	-22.0872	-23.7343	-1.6471	1.99511	19.0191	17.024	-1.99511	0.93733	1.99511
OUCS1504/20190705/2.png	flexion		NOUCS1504	246.383	241.86	0.966208	0.948469	-30.2917	-29.0251	1.26655	-14.7887	-16.8574	-2.06873	3.33528	15.503	12.1677	-3.33528	0.948469	3.33528
OUCS1505/20190917/2.png	flexion		NOUCS1505	236.163	231.709	0.926129	0.908663	-44.4884	-45.5732	-1.08471	-21.3179	-19.9581	1.35985	2.44457	23.1705	25.6151	2.44457	0.908663	2.44457
OUCS1506/20190724/2.png	flexion	TRUE	NOUCS1506	239.945	201.51	0.940963	0.790235	-25.821	-25.7939	0.0271167	-31.6447	-33.745	-2.1003	2.12742	-5.82367	-7.95109	-2.12742	0.790235	2.12742
OUCS1510/20190821/2.png	flexion	TRUE	NOUCS1510	244.16	252.14	0.95749	0.988784	-28.8481	-30.2562	-1.40811	-35.5844	-33.9364	1.64802	3.05613	-6.73631	-3.68018	3.05613	0.95749	3.05613
OUCS1511/20190709/2.png	flexion		NOUCS1511	253.227	253.921	0.993048	0.995769	-68.8753	-66.0282	2.84711	-44.2361	-41.9021	2.33401	5.18112	24.6392	24.1261	-0.513099	0.993048	0.513099
OUCS1513/20190808/2.png	flexion		NOUCS1513	249.278	249.904	0.97756	0.980015	-26.7675	-26.792	-0.0245386	-35.5844	-32.418	3.16636	3.1909	-8.81686	-5.62596	3.1909	0.97756	3.1909
OUCS1516/20190820/2.png	flexion		NOUCS1516	201.895	241.377	0.791744	0.946578	-38.6598	-36.841	1.81877	-19.7468	-20.2306	-0.483809	2.30258	18.913	16.6104	-2.30258	0.791744	2.30258
OUCS1518/20190717/2.png	flexion		NOUCS1518	249.622	202.396	0.978908	0.793709	-45.6161	-45.1131	0.502992	-31.5043	-35.1412	-3.6369	4.1399	14.1118	9.9719	-4.1399	0.793709	4.1399
OUCS1522/20190813/2.png	flexion		NOUCS1522	246.885	242.241	0.968175	0.949964	-25.0169	-23.0147	2.00216	-6.95296	-7.10364	-0.150687	2.15284	18.0639	15.9111	-2.15284	0.949964	2.15284
OUCS1527/20200925/2.png	flexion		NOUCS1527	200.978	222.068	0.78815	0.870854	-40.3801	-40.968	-0.587903	-20.0782	-23.47	-3.39172	3.97963	20.3018	17.498	-2.80382	0.78815	2.80382
OUCS1528/20191003/2.png	flexion		NOUCS1528	252.209	246.72	0.989056	0.967529	-38.4537	-37.724	0.729753	-33.5034	-31.3465	2.15694	2.88669	4.95027	6.37746	1.42718	0.967529	1.42718
OUCS1531/20200311/2.png	flexion		NOUCS0041	233.61	123.957	0.916117	0.486104	-40.1009	-41.8462	-1.74526	-43.8912	-43.7923	0.0989179	1.84418	-3.79028	-1.9461	1.84418	0.486104	1.84418
OUCS1532/20191223/2.png	flexion		NOUCS0013	244.814	95.5208	0.960053	0.374592	-45.971	-46.8524	-0.881423	-42.3676	-48.1622	-5.79462	6.67604	3.60346	-1.30974	-4.91319	0	4.91319
OUCS1535/20190910/2.png	flexion		NOUCS1535	240.174	230.636	0.941858	0.904456	-68.471	-65.9334	2.53758	-7.28402	-10.209	-2.92501	5.46259	61.187	55.7244	-5.46259	0.904456	5.46259
OUCS1537/20201208/1.png	flexion		NOUCS1537	236.907	232.907	0.929049	0.913362	-16.8438	-17.9495	-1.10569	-28.0179	-24.2158	3.80206	4.90775	-11.1741	-6.26633	4.90775	0.913362	4.90775
OUCS1539/20191004/2.png	flexion		NOUCS1539	227.317	220.17	0.89144	0.863411	-46.7149	-47.6369	-0.921958	-37.0362	-35.1875	1.84868	2.77063	9.67872	12.4494	2.77063	0.863411	2.77063
OUCS1540/20190910/2.png	flexion		NOUCS1540	242.22	194.596	0.94988	0.763123	-58.5232	-57.2406	1.28254	-19.708	-23.0465	-3.33851	4.62105	38.8152	34.1941	-4.62105	0.763123	4.62105
OUCS1542/20200821/2.png	flexion		NOUCS1542	242.25	211.969	0.95	0.831252	-58.7681	-57.2567	1.51134	-28.1786	-33.7136	-5.53504	7.04638	30.5895	23.5431	-7.04638	0.831252	7.04638
OUCS1546/20190918/2.png	flexion		NOUCS1546	242.059	246.068	0.94925	0.964973	-65.4002	-62.4672	2.93299	-40.8554	-41.0386	-0.183201	3.11619	24.5448	21.4286	-3.11619	0.94925	3.11619
OUCS1547/20190828/2.png	flexion		NOUCS1547	249.571	250.491	0.978711	0.982316	-47.8624	-46.8742	0.988173	-30.8721	-29.0127	1.85937	2.84755	16.9903	17.8615	0.8712	0.978711	0.8712
OUCS1549/20190918/2.png	flexion		NOUCS1549	249.103	251.66	0.976873	0.986902	-38.3514	-38.7834	-0.432053	-37.5191	-37.6639	-0.144762	0.576816	0.832241	1.11953	0.287291	0.976873	0.287291
OUCS1551/20190919/2.png	flexion		NOUCS1551	253.574	227.58	0.99441	0.892471	-27.1213	-27.3123	-0.191046	-27.2996	-26.5328	0.766822	0.957867	-0.178269	0.779599	0.957867	0.892471	0.957867
OUCS1552/20190919/2.png	flexion		NOUCS1552	254.743	249.413	0.998992	0.97809	-50.6673	-51.0389	-0.371608	-25.3716	-25.6598	-0.28819	0.659798	25.2957	25.3791	0.0834176	0.97809	0.0834176
OUCS1553/20190924/1.png	flexion		NOUCS1553	239.349	248.136	0.938623	0.973081	-44.3179	-41.1771	3.14081	-24.7751	-21.9929	2.78222	5.92303	19.5428	19.1842	-0.358592	0.938623	0.358592
OUCS1554/20191001/2.png	flexion		NOUCS1554	240.277	237.896	0.942261	0.932925	-40.9144	-42.5048	-1.59046	-43.3634	-42.8758	0.487583	2.07805	-2.44904	-0.370993	2.07805	0.932925	2.07805
OUCS1555/20200731/0.png	flexion		NOUCS1555	234.417	247.096	0.919281	0.969005	-70.6515	-70.4873	0.164267	-41.1859	-40.9652	0.220738	0.385005	29.4656	29.5221	0.0564715	0.919281	0.0564715
OUCS1556/20191007/2.png	flexion		NOUCS1556	216.291	165.286	0.8482	0.648179	-26.5651	-28.5025	-1.93745	-24.4919	-31.491	-6.99908	8.93653	2.07315	-2.98848	-5.06163	0.648179	5.06163
OUCS1557/20191001/2.png	flexion		NOUCS1557	218.564	223.809	0.857114	0.87768	-62.133	-58.964	3.16898	-20.9657	-22.7372	-1.77154	4.94052	41.1673	36.2268	-4.94052	0.857114	4.94052
OUCS1558/20190927/2.png	flexion		NOUCS1558	253.405	246.06	0.993747	0.964941	-38.5812	-37.0055	1.5757	-24.2815	-26.2166	-1.93518	3.51088	14.2998	10.7889	-3.51088	0.964941	3.51088
OUCS1560/20200115/2.png	flexion		NOUCS1560	246.909	215.268	0.968271	0.844188	-60.9936	-57.2665	3.72704	-28.6105	-24.9302	3.68023	7.40727	32.3831	32.3363	-0.046806	0.844188	0.046806
OUCS1561/20191004/2.png	flexion		NOUCS1561	252.3	246.5	0.989412	0.966667	-60.7512	-57.3545	3.39667	-30.6507	-29.3966	1.25409	4.65077	30.1005	27.9579	-2.14258	0.966667	2.14258
OUCS1563/20191021/2.png	flexion		NOUCS1563	253.773	237.265	0.995187	0.930452	-27.3324	-26.1506	1.18172	-26.5651	-25.0107	1.55438	2.73609	0.767308	1.13997	0.372662	0.930452	0.372662
OUCS1564/20191121/2.png	flexion		NOUCS1564	210.333	209.369	0.824837	0.821056	-49.5905	-51.4827	-1.89213	-16.6501	-22.9172	-6.26713	8.15926	32.9404	28.5654	-4.375	0.821056	4.375
OUCS1565/20210330/1.png	flexion		NOUCS1565	248.2	251.111	0.973333	0.984749	-72.2996	-73.7369	-1.43732	-45	-44.3414	0.658574	2.0959	27.2996	29.3955	2.0959	0.973333	2.0959
OUCS1566/20200228/1.png	flexion		NOUCS1566	207.02	230.627	0.811843	0.90442	-17.9279	-19.5028	-1.57485	-15.8192	-16.0211	-0.201924	1.77677	2.10873	3.48165	1.37293	0.811843	1.37293
OUCS1569/20191001/1.png	flexion		NOUCS1569	240.132	250.175	0.941692	0.981078	-36.3844	-29.8211	6.56328	-31.5169	-33.1632	-1.64627	8.20956	4.86741	-3.34215	-8.20956	0.941692	8.20956
OUCS1570/20191025/2.png	flexion		NOUCS1570	232.429	242.483	0.911485	0.950913	-47.7263	-47.487	0.239274	-22.3532	-23.3017	-0.948545	1.18782	25.3731	24.1853	-1.18782	0.911485	1.18782
OUCS1571/20191024/2.png	flexion		NOUCS1571	252.578	252.8	0.990501	0.991373	-38.13	-38.4113	-0.281299	-34.6952	-35.209	-0.513855	0.795153	3.43485	3.2023	-0.232556	0.990501	0.232556
OUCS1573/20191101/2.png	flexion		NOUCS0015	46.5179	120.442	0.182423	0.472323	-8.19807	-54.2385	-46.0404	-19.0108	-22.1448	-3.13405	49.1744	-10.8127	32.0937	42.9063	0.182423	42.9063
OUCS1574/20191209/2.png	flexion		NOUCS1574	251.318	193.529	0.985561	0.758939	-38.5239	-34.8787	3.64515	-41.1432	-46.642	-5.49878	9.14393	-2.61932	-11.7633	-9.14393	0.758939	9.14393
OUCS1576/20191031/2.png	flexion		NOUCS1576	237.022	224.137	0.929499	0.87897	-45.8814	-46.2599	-0.378446	-30.7453	-30.0323	0.713093	1.09154	15.1361	16.2276	1.09154	0.87897	1.09154
OUCS1577/20191101/2.png	flexion		NOUCS1577	211.391	193.66	0.828986	0.759451	-57.2396	-57.3255	-0.0859428	-35.5377	-38.173	-2.63531	2.72125	21.7019	19.1526	-2.54936	0.759451	2.54936
OUCS1578/20191107/2.png	flexion		NOUCS1578	245.733	245.724	0.96366	0.963624	-41.1063	-40.3778	0.72848	-14.7746	-14.4939	0.280635	1.00911	26.3317	25.8839	-0.447844	0.963624	0.447844
OUCS1581/20191120/2.png	flexion		NOUCS1581	236.318	242.189	0.926738	0.94976	-33.8262	-36.2105	-2.3843	-39.4515	-36.4064	3.04512	5.42942	-5.62537	-0.19595	5.42942	0.926738	5.42942
OUCS1582/20191204/2.png	flexion		NOUCS1582	247.349	239.226	0.969995	0.938143	-46.2189	-42.0758	4.14308	-34.992	-34.8416	0.150461	4.29354	11.2269	7.23423	-3.99262	0.938143	3.99262
OUCS1583/20200122/2.png	flexion		NOUCS1583	247.714	240.941	0.971429	0.944867	-47.6542	-46.4093	1.24489	-44.6155	-42.8446	1.77092	3.01581	3.03873	3.56475	0.526027	0.944867	0.526027
OUCS1584/20191217/2.png	flexion		NOUCS1584	241.929	237.145	0.948739	0.929982	-54.4623	-55.114	-0.651698	-23.1986	-24.9723	-1.77374	2.42544	31.2637	30.1417	-1.12204	0.929982	1.12204
OUCS1586/20200715/2.png	flexion		NOUCS1586	219.35	222.679	0.860196	0.873252	-50.8263	-50.7513	0.0750552	-28.3305	-31.319	-2.98856	3.06361	22.4959	19.4323	-3.06361	0.860196	3.06361
OUCS1587/20200707/2.png	flexion		NOUCS1587	214.214	214.577	0.840056	0.841478	-36.4692	-37.5378	-1.06853	-36.2538	-37.0811	-0.827262	1.89579	0.215397	0.456664	0.241267	0.840056	0.241267
OUCS1590/20191127/1.png	flexion		NOUCS1590	236.583	199.145	0.927778	0.780963	-59.5603	-58.9379	0.622331	-26.9958	-29.27	-2.27412	2.89645	32.5644	29.668	-2.89645	0.780963	2.89645
OUCS1591/20191217/2.png	flexion		NOUCS1591	242.58	189.577	0.951294	0.743439	-58.707	-58.7197	-0.0127455	-51.6592	-46.9508	4.70841	4.72116	7.04775	11.7689	4.72116	0.743439	4.72116
OUCS1592/20191126/2.png	flexion		NOUCS1592	216.022	167.898	0.847144	0.658423	-39.6442	-42.2611	-2.61695	-37.4927	-42.5749	-5.08228	7.69923	2.15152	-0.313814	-2.46534	0.658423	2.46534
OUCS1595/20200124/1.png	flexion		NOUCS1595	250.211	237.569	0.981218	0.931642	-51.8748	-53.0749	-1.20009	-18.7587	-21.3587	-2.60003	3.80011	33.1162	31.7162	-1.39994	0.931642	1.39994
OUCS1595/20200124/4.png	flexion		NOUCS1595	250.211	237.569	0.981218	0.931642	-51.1799	-53.0749	-1.89498	-20.0631	-21.3587	-1.2956	3.19058	31.1169	31.7162	0.599375	0.931642	0.599375
OUCS1596/20191217/1.png	flexion		NOUCS1596	240.05	242.636	0.941373	0.951515	-48.9348	-50.4846	-1.54987	-22.1412	-23.9562	-1.81499	3.36485	26.7935	26.5284	-0.265121	0.941373	0.265121
OUCS1600/20200413/0.png	flexion		NOUCS1600	236.114	230.368	0.925936	0.903406	-37.4271	-40.4823	-3.05525	-29.0166	-32.7949	-3.77831	6.83356	8.41047	7.68741	-0.723058	0.903406	0.723058
OUCS1605/20200108/1.png	flexion	TRUE	NOUCS1605	231.245	231.4	0.906843	0.907451	-54.7067	-58.462	-3.75532	-40.5444	-41.3079	-0.763458	4.51878	14.1623	17.1541	2.99186	0.906843	2.99186
OUCS1606/20200121/1.png	flexion		NOUCS1606	242	229.403	0.94902	0.899618	-61.7626	-61.9627	-0.200148	-27.3954	-28.4779	-1.08256	1.28271	34.3672	33.4848	-0.882415	0.899618	0.882415
OUCS1607/20200527/1.png	flexion		NOUCS1607	247.444	254.66	0.97037	0.998667	-44.2748	-42.5187	1.75606	-26.9588	-26.1628	0.795986	2.55204	17.3159	16.3559	-0.96007	0.97037	0.96007
OUCS1610/20210118/0.png	flexion		NOUCS1610	213.673	240.196	0.837935	0.941947	-51.3402	-52.4876	-1.14745	-32.0779	-32.9212	-0.843363	1.99081	19.2623	19.5664	0.304085	0.837935	0.304085
OUCS1611/20200122/0.png	flexion		NOUCS1611	232	240.051	0.909804	0.941376	-45.1446	-37.9598	7.1848	-44.7205	-42.0837	2.63683	9.82163	0.42407	-4.1239	-4.54797	0.909804	4.54797
OUCS1613/20200901/1.png	flexion		NOUCS1613	252.595	232.06	0.99057	0.910039	-41.6769	-41.1809	0.495951	-35.967	-38.5111	-2.54408	3.04003	5.70985	2.66982	-3.04003	0.910039	3.04003
OUCS1614/20200207/2.png	flexion		NOUCS1614	216.343	215.074	0.848403	0.843428	-47.2026	-47.6865	-0.483875	-14.4847	-15.4996	-1.01488	1.49876	32.7179	32.1869	-0.531009	0.843428	0.531009
OUCS1617/20200512/0.png	flexion		NOUCS1617	244.683	243.043	0.959541	0.953112	-35.0362	-33.7296	1.30662	-26.7788	-29.4328	-2.65396	3.96058	8.25736	4.29678	-3.96058	0.953112	3.96058
OUCS1618/20200218/1.png	flexion		NOUCS1618	236	251.06	0.92549	0.984549	-85.9958	-85.3857	0.610135	-22.0007	-23.941	-1.94034	2.55048	63.9951	61.4447	-2.55048	0.92549	2.55048
OUCS1619/20200212/1.png	flexion		NOUCS1619	233.611	250.531	0.916122	0.982473	-47.2648	-48.956	-1.69124	-29.0546	-29.1577	-0.103125	1.79436	18.2102	19.7983	1.58811	0.916122	1.58811
OUCS1620/20200630/1.png	flexion		NOUCS1620	251	241.569	0.984314	0.947328	-50.1326	-51.0281	-0.895577	-28.7261	-31.7905	-3.06439	3.95997	21.4064	19.2376	-2.16881	0.947328	2.16881
OUCS1621/20200310/1.png	flexion		NOUCS1621	243.133	248.362	0.953464	0.973967	-56.6593	-55.4911	1.16824	-24.3864	-23.7622	0.624141	1.79238	32.2729	31.7288	-0.5441	0.953464	0.5441
OUCS1622/20200214/1.png	flexion		NOUCS1622	227.316	161.255	0.891434	0.632371	-45	-44.5596	0.440408	-12.2423	-17.7306	-5.48824	5.92865	32.7577	26.829	-5.92865	0.632371	5.92865
OUCS1623/20200219/2.png	flexion		NOUCS1623	234.825	194.816	0.920882	0.763986	-30.7841	-29.9606	0.823565	-26.7675	-26.476	0.291507	1.11507	4.01664	3.48458	-0.532058	0.763986	0.532058
OUCS1624/20200219/0.png	flexion		NOUCS1624	248.708	249.137	0.975327	0.977009	-59.0362	-58.4277	0.60855	-34.6952	-36.18	-1.48488	2.09343	24.3411	22.2477	-2.09343	0.975327	2.09343
OUCS1625/20201223/1.png	flexion		NOUCS1625	217	232.286	0.85098	0.910924	-44.3179	-44.616	-0.298026	-8.44319	-9.33264	-0.889447	1.18747	35.8747	35.2833	-0.591421	0.85098	0.591421
OUCS1626/20200511/1.png	flexion		NOUCS1626	247.917	248.146	0.972222	0.973121	-56.6593	-54.0186	2.64072	-44.3905	-37.727	6.6635	9.30422	12.2688	16.2916	4.02278	0.972222	4.02278
OUCS1630/20200304/1.png	flexion		NOUCS1630	243.951	229.458	0.956671	0.899837	-57.6996	-59.9767	-2.27716	-16.1573	-22.4154	-6.25801	8.53518	41.5422	37.5614	-3.98085	0.899837	3.98085
OUCS1633/20200313/2.png	flexion		NOUCS1633	249.81	241.193	0.979645	0.945855	-38.0616	-37.913	0.148595	-22.9058	-22.3495	0.556241	0.704837	15.1558	15.5635	0.407646	0.945855	0.407646
OUCS1635/20200306/0.png	flexion		NOUCS0042	251.426	242.055	0.985982	0.949234	-30.7355	-31.7113	-0.97579	-30.8974	-32.25	-1.35268	2.32847	-0.161877	-0.53877	-0.376893	0.949234	0.376893
OUCS1636/20200327/2.png	flexion	TRUE	NOUCS1636	249.476	217.936	0.978338	0.854652	-57.6996	-59.8018	-2.10222	-30.3236	-29.9003	0.423333	2.52556	27.376	29.9015	2.52556	0.854652	2.52556
OUCS1637/20200401/2.png	flexion		NOUCS1637	253.634	243.491	0.994644	0.954866	-56.3099	-53.9573	2.35262	-41.2245	-40.7994	0.4251	2.77771	15.0854	13.1579	-1.92752	0.954866	1.92752
OUCS1639/20200306/0.png	flexion		NOUCS1639	244.514	234.207	0.958877	0.918458	-44.6397	-46.1472	-1.50757	-13.9378	-17.1139	-3.17614	4.68372	30.7019	29.0333	-1.66857	0.918458	1.66857
OUCS1642/20201211/2.png	flexion		NOUCS1642	233.265	242.383	0.914764	0.950521	-40.4095	-41.4482	-1.03875	-23.1986	-24.1694	-0.970762	2.00951	17.2109	17.2789	0.067988	0.914764	0.067988
OUCS1643/20200529/1.png	flexion		NOUCS1643	251.744	211.582	0.987232	0.829733	-32.1148	-33.6872	-1.57232	-18.5723	-24.1267	-5.55431	7.12663	13.5425	9.56049	-3.98199	0.829733	3.98199
OUCS1646/20200401/1.png	flexion		NOUCS1646	253.59	224.34	0.99447	0.879765	-39.2894	-38.3377	0.951672	-14.6888	-23.0034	-8.3146	9.26627	24.6006	15.3344	-9.26627	0.879765	9.26627
OUCS1647/20200731/1.png	flexion		NOUCS1647	205.6	167.642	0.806275	0.657418	-49.7636	-48.8014	0.962196	-31.3832	-37.7183	-6.33506	7.29726	18.3805	11.0832	-7.29726	0.657418	7.29726
OUCS1648/20200713/1.png	flexion		NOUCS1648	250.72	249.492	0.983216	0.978398	-36.7808	-37.6551	-0.874277	-26.3753	-27.1047	-0.72938	1.60366	10.4055	10.5504	0.144897	0.978398	0.144897
OUCS1649/20200415/1.png	flexion		NOUCS1649	212.68	243.534	0.834039	0.955037	-32.2213	-31.9456	0.275704	-21.1941	-24.6353	-3.44122	3.71693	11.0272	7.31028	-3.71693	0.834039	3.71693
OUCS1650/20200519/0.png	flexion		NOUCS0016	242.255	243.188	0.950021	0.953676	-50.0796	-48.5188	1.56084	-27.5528	-27.4828	0.0700613	1.6309	22.5268	21.036	-1.49078	0.950021	1.49078
OUCS1651/20200520/0.png	flexion	TRUE	NOUCS1651	222.095	178.5	0.870962	0.7	-46.6366	-46.0587	0.577829	-27.0309	-23.724	3.30688	3.88471	19.6057	22.3348	2.72905	0.7	2.72905
OUCS1652/20201118/2.png	flexion	TRUE	NOUCS0043	249.86	210.269	0.979845	0.824585	-37.321	-37.0148	0.306212	-40.5292	-37.8117	2.71749	3.0237	-3.20814	-0.796864	2.41128	0.824585	2.41128
OUCS1654/20200717/1.png	flexion		NOUCS1654	247.757	251.647	0.971595	0.986851	-44.0608	-41.3103	2.75056	-24.1576	-24.1431	0.0145077	2.76507	19.9032	17.1671	-2.73605	0.971595	2.73605
OUCS1656/20200608/1.png	flexion		NOUCS1656	250.07	246.385	0.980666	0.966214	-31.251	-33.7287	-2.47772	-15.5025	-15.3666	0.135923	2.61364	15.7484	18.3621	2.61364	0.966214	2.61364
OUCS1657/20200522/1.png	flexion		NOUCS1657	253.34	244.038	0.993492	0.957011	-56.3099	-55.3998	0.910087	-34.616	-34.039	0.576986	1.48707	21.694	21.3609	-0.333101	0.957011	0.333101
OUCS1658/20200610/2.png	flexion		NOUCS0017	243.208	247.022	0.953755	0.968713	-72.5651	-72.8832	-0.31804	-43.2643	-43.7737	-0.509363	0.827402	29.3008	29.1095	-0.191323	0.953755	0.191323
OUCS1659/20200624/2.png	flexion		NOUCS1659	244.216	246.735	0.957711	0.967587	-38.7365	-38.1885	0.548022	-22.8737	-25.7009	-2.82722	3.37524	15.8628	12.4876	-3.37524	0.957711	3.37524
OUCS1660/20200528/2.png	flexion		NOUCS1660	248.683	238.72	0.975227	0.936157	-29.2281	-31.8464	-2.61834	-23.9625	-24.9545	-0.992059	3.6104	5.26556	6.89184	1.62628	0.936157	1.62628
OUCS1664/20200729/1.png	flexion		NOUCS1664	246.85	224.843	0.968039	0.881738	-43.8912	-45.6864	-1.79525	-53.2228	-51.037	2.18585	3.98109	-9.33163	-5.35053	3.98109	0.881738	3.98109
OUCS1669/20210127/0.png	flexion		NOUCS1669	241.812	226.122	0.948284	0.886755	-64.9256	-66.3535	-1.42795	-28.0725	-29.5586	-1.48613	2.91408	36.8531	36.7949	-0.0581736	0.886755	0.0581736
OUCS1670/20200622/0.png	flexion		NOUCS1670	245.205	232.258	0.961586	0.910816	-44.3563	-44.7417	-0.385487	-15.5928	-17.713	-2.12016	2.50564	28.7634	27.0288	-1.73467	0.910816	1.73467
OUCS1671/20200616/0.png	flexion		NOUCS1671	243.585	236.211	0.955237	0.926316	-41.236	-36.9246	4.31133	-22.0113	-21.4037	0.607574	4.9189	19.2247	15.5209	-3.70375	0.926316	3.70375
OUCS1672/20201104/0.png	flexion		NOUCS1672	225.407	80.8421	0.883951	0.317028	-88.6098	-84.6058	4.00403	-50.8489	-19.1743	31.6746	35.6787	37.7609	65.4315	27.6706	0.317028	27.6706
OUCS1674/20200826/1.png	flexion		NOUCS1674	249.806	247.022	0.97963	0.968715	-45.8425	-46.1558	-0.313245	-39.4945	-39.203	0.291492	0.604737	6.348	6.95274	0.604737	0.968715	0.604737
OUCS1675/20200622/2.png	flexion		NOUCS1675	253.146	227.816	0.992731	0.893397	-35.7539	-37.6661	-1.91218	-29.8865	-29.847	0.0395638	1.95174	5.86736	7.8191	1.95174	0.893397	1.95174
OUCS1676/20200624/2.png	flexion		NOUCS1676	253.854	240.962	0.995507	0.94495	-61.3429	-62.7081	-1.36518	-31.8425	-34.0935	-2.25104	3.61622	29.5004	28.6146	-0.885862	0.94495	0.885862
OUCS1677/20200917/0.png	flexion		NOUCS1677	247.348	223.893	0.969991	0.878011	-36.6656	-34.6987	1.96691	-21.1757	-24.367	-3.19124	5.15815	15.4899	10.3317	-5.15815	0.878011	5.15815
OUCS1678/20200701/2.png	flexion		NOUCS0018	253.41	237.145	0.993766	0.929982	-48.2491	-50.7123	-2.46315	-18.4349	-15.9069	2.52802	4.99117	29.8142	34.8053	4.99117	0.929982	4.99117
OUCS1679/20200730/2.png	flexion		NOUCS1679	245.653	189.673	0.963345	0.743816	-32.5075	-32.2055	0.302015	-25.3993	-31.9981	-6.59878	6.9008	7.10821	0.20742	-6.9008	0.743816	6.9008
OUCS1680/20200709/1.png	flexion		NOUCS1680	246.667	236.393	0.96732	0.927033	-42.5104	-40.5034	2.007	-21.4109	-18.8283	2.5826	4.5896	21.0995	21.6751	0.575593	0.927033	0.575593
OUCS1684/20200714/2.png	flexion		NOUCS1684	249.681	249.038	0.979141	0.976619	-58.0616	-58.9564	-0.89485	-28.0402	-29.8857	-1.84556	2.74041	30.0214	29.0707	-0.95071	0.976619	0.95071
OUCS1685/20200707/0.png	flexion		NOUCS1685	248.026	232.778	0.97265	0.912854	-49.4672	-50.6089	-1.14173	-47.3718	-51.0799	-3.70807	4.8498	2.09532	-0.471024	-2.56634	0.912854	2.56634
OUCS1686/20200729/2.png	flexion		NOUCS1686	253.409	249.173	0.993761	0.977149	-34.4722	-36.038	-1.56583	-30.5297	-30.8663	-0.336611	1.90244	3.94251	5.17172	1.22922	0.977149	1.22922
OUCS1688/20201208/0.png	flexion		NOUCS1688	240.974	247.304	0.944997	0.969818	-39.8827	-38.4442	1.43846	-10.5873	-11.8484	-1.26107	2.69952	29.2954	26.5958	-2.69952	0.944997	2.69952
OUCS1689/20200714/0.png	flexion		NOUCS1689	251.404	245.54	0.985899	0.962902	-36.1932	-35.5262	0.667022	-27.3499	-25.5168	1.83307	2.5001	8.84333	10.0094	1.16605	0.962902	1.16605
OUCS1691/20201111/1.png	flexion		NOUCS1691	236.603	243.597	0.927857	0.955283	-26.5651	-30.6309	-4.06582	-25.641	-24.6368	1.00416	5.06998	0.924045	5.99403	5.06998	0.927857	5.06998
OUCS1693/20200721/0.png	flexion		NOUCS1693	235.114	244.362	0.922017	0.958283	-45	-47.5938	-2.59384	-11.7934	-12.8403	-1.04683	3.64067	33.2066	34.7536	1.54701	0.922017	1.54701
OUCS1694/20200803/1.png	flexion		NOUCS1694	253.65	252.102	0.994706	0.988634	-35.0738	-33.3732	1.70057	-16.2602	-16.4613	-0.201074	1.90164	18.8135	16.9119	-1.90164	0.988634	1.90164
OUCS1695/20210407/2.png	flexion	TRUE	NOUCS0044	202.479	172.621	0.794036	0.676944	-47.0309	-51.1489	-4.11799	-33.6901	-35.2559	-1.56579	5.68378	13.3408	15.893	2.5522	0.676944	2.5522
OUCS1697/20200814/0.png	flexion		NOUCS1697	248.84	251.19	0.975843	0.985057	-30.6689	-31.1609	-0.492015	-16.8087	-16.9223	-0.113626	0.605641	13.8602	14.2386	0.378388	0.975843	0.378388
OUCS1702/20200821/1.png	flexion		NOUCS1702	236.243	249.26	0.926444	0.97749	-45	-45.7841	-0.784111	-26.3181	-26.8645	-0.546382	1.33049	18.6819	18.9196	0.237729	0.926444	0.237729
OUCS1707/20201002/1.png	flexion		NOUCS1707	243.541	229.417	0.955061	0.899673	-42.7974	-41.921	0.876449	-33.6901	-29.6118	4.07826	4.95471	9.10733	12.3091	3.20181	0.899673	3.20181
OUCS1708/20200831/2.png	flexion		NOUCS1708	213.35	218.714	0.836667	0.857703	-29.7449	-29.8543	-0.109395	-30.9638	-33.8556	-2.89186	3.00126	-1.21888	-4.00134	-2.78247	0.836667	2.78247
OUCS1710/20200930/0.png	flexion		NOUCS0019	252.316	209.6	0.989474	0.821961	-50.4923	-50.5034	-0.011037	-28.6731	-33.2832	-4.61005	4.62108	21.8192	17.2202	-4.59901	0.821961	4.59901
OUCS1712/20201109/0.png	flexion		NOUCS1712	245.136	44.766	0.961319	0.175553	-34.992	-33.4636	1.52844	-26.2319	-58.4918	-32.2599	33.7883	8.76008	-25.0282	-33.7883	0.175553	33.7883
OUCS1717/20210126/1.png	flexion		NOUCS1717	244.333	252.182	0.95817	0.988948	-63.778	-64.6519	-0.873865	-40.7462	-41.2482	-0.502072	1.37594	23.0319	23.4037	0.371793	0.95817	0.371793
OUCS1718/20200918/1.png	flexion		NOUCS1718	253.651	239.745	0.99471	0.940175	-58.5704	-57.7539	0.816538	-17.1985	-19.656	-2.45745	3.27399	41.3719	38.0979	-3.27399	0.940175	3.27399
OUCS1719/20210127/2.png	flexion		NOUCS1719	244.091	246.947	0.957219	0.968421	-38.6598	-40.1222	-1.4624	-27.2996	-26.9807	0.318883	1.78128	11.3602	13.1415	1.78128	0.957219	1.78128
OUCS1720/20201019/0.png	flexion		NOUCS1720	242.188	250.744	0.949755	0.983311	-45.4735	-45.5387	-0.0651718	-35.2176	-32.926	2.29163	2.3568	10.2559	12.6127	2.3568	0.949755	2.3568
OUCS1722/20210421/1.png	flexion		NOUCS1722	246.231	248.796	0.965611	0.97567	-36.7406	-34.8921	1.8485	-27.8104	-28.1133	-0.30289	2.15139	8.93015	6.77876	-2.15139	0.965611	2.15139
OUCS1724/20201008/1.png	flexion		NOUCS1724	249.682	253.196	0.979144	0.992926	-30.2564	-31.6384	-1.38196	-22.3194	-21.8172	0.502287	1.88424	7.937	9.82124	1.88424	0.979144	1.88424
OUCS1726/20201012/2.png	flexion		NOUCS1726	235.385	218.92	0.923077	0.85851	-42.2208	-42.3186	-0.0978048	-54.7824	-47.3366	7.44585	7.54365	-12.5616	-5.01792	7.54365	0.85851	7.54365
OUCS1727/20201203/2.png	flexion		NOUCS1727	250.054	244.679	0.980604	0.959526	-46.7899	-46.4459	0.343983	-19.8852	-21.144	-1.25886	1.60285	26.9047	25.3019	-1.60285	0.959526	1.60285
OUCS1729/20201019/0.png	flexion		NOUCS1729	251.02	236.641	0.984392	0.928002	-32.0054	-32.4895	-0.484084	-21.3706	-24.4011	-3.03052	3.51461	10.6348	8.08832	-2.54644	0.928002	2.54644
OUCS1730/20201214/0.png	flexion		NOUCS1730	240.634	252.881	0.943663	0.99169	-43.1035	-43.954	-0.8505	-45.7345	-42.1342	3.60032	4.45082	-2.63104	1.81978	4.45082	0.943663	4.45082
OUCS1731/20201021/0.png	flexion		NOUCS1731	242.489	138.442	0.950937	0.542909	-57.5877	-54.4559	3.13177	-63.7886	-50.6744	13.1142	16.246	-6.20093	3.78149	9.98242	0.542909	9.98242
OUCS1733/20201027/1.png	flexion		NOUCS1733	251.625	253.75	0.986765	0.995098	-44.5185	-43.546	0.972543	-9.67336	-8.52464	1.14871	2.12125	34.8452	35.0213	0.17617	0.986765	0.17617
OUCS1734/20201222/2.png	flexion		NOUCS1734	245.884	240.259	0.96425	0.942193	-30.2564	-30.3131	-0.056695	-15.1645	-13.7558	1.40867	1.46537	15.092	16.5573	1.46537	0.942193	1.46537
OUCS1737/20201218/2.png	flexion		NOUCS1737	249.736	227.613	0.979356	0.8926	-20.4973	-19.4586	1.03869	-16.0323	-16.1557	-0.123313	1.16201	4.465	3.303	-1.16201	0.8926	1.16201
OUCS1738/20210224/0.png	flexion		NOUCS1738	225.76	241.933	0.885333	0.948758	-42.2737	-40.4412	1.83246	-27.2553	-29.2178	-1.96245	3.79491	15.0184	11.2234	-3.79491	0.885333	3.79491
OUCS1741/20210407/0.png	flexion		NOUCS1741	244.868	235.62	0.960268	0.924	-35.0494	-34.7274	0.321982	-18.7385	-21.8571	-3.11856	3.44055	16.3108	12.8703	-3.44055	0.924	3.44055
OUCS1743/20210331/1.png	flexion		NOUCS0020	232.255	240	0.910802	0.941176	-26.8058	-24.9134	1.89243	-37.6942	-37.2293	0.464924	2.35736	-10.8885	-12.316	-1.42751	0.910802	1.42751
OUCS1744/20201119/2.png	flexion		NOUCS1744	242.188	215.444	0.949755	0.84488	-54.8545	-57.428	-2.57352	-51.8235	-45.0859	6.73761	9.31113	3.03099	12.3421	9.31113	0.84488	9.31113
OUCS1747/20201202/0.png	flexion		NOUCS1747	246.535	238.434	0.966803	0.935035	-52.5031	-48.6254	3.87766	-32.1523	-34.3351	-2.18279	6.06044	20.3508	14.2903	-6.06044	0.935035	6.06044
OUCS1748/20210128/0.png	flexion		NOUCS1748	249.267	152.067	0.977516	0.59634	-3.16036	-0.614027	2.54633	-25.2777	-26.0097	-0.732021	3.27836	-22.1174	-25.3957	-3.27836	0.59634	3.27836
OUCS1750/20201228/2.png	flexion		NOUCS1750	247.6	175.339	0.97098	0.687604	-37.614	-37.8563	-0.24231	-30.6723	-27.0875	3.58478	3.82709	6.94163	10.7687	3.82709	0.687604	3.82709
OUCS1751/20201204/0.png	flexion		NOUCS1751	233.897	167.804	0.917241	0.658055	-70.1862	-69.9715	0.214686	-36.4828	-36.5206	-0.0378392	0.252525	33.7034	33.4509	-0.252525	0.658055	0.252525
OUCS1754/20201218/1.png	flexion		NOUCS1754	244.195	243.489	0.957628	0.95486	-62.6365	-58.2647	4.37171	-26.9395	-27.0982	-0.15866	4.53037	35.6969	31.1666	-4.53037	0.95486	4.53037
OUCS1755/20201223/0.png	flexion		NOUCS1755	224.658	85.027	0.881011	0.333439	-26.3283	-22.2125	4.11576	-37.5126	-40.1626	-2.64997	6.76573	-11.1843	-17.95	-6.76573	0.333439	6.76573
OUCS1756/20201228/0.png	flexion		NOUCS1756	252.674	246.091	0.990878	0.965062	-32.504	-32.1416	0.362418	-26.0211	-25.5494	0.471674	0.834092	6.48287	6.59212	0.109256	0.965062	0.109256
OUCS1757/20201218/1.png	flexion		NOUCS1757	240.462	240.19	0.942986	0.941923	-50.6307	-49.7732	0.857469	-39.9961	-41.7898	-1.79372	2.65119	10.6346	7.98342	-2.65119	0.941923	2.65119
OUCS1758/20210106/1.png	flexion		NOUCS1758	241.688	247.318	0.947794	0.969875	-76.079	-75.5474	0.531625	-40.9337	-40.2004	0.733264	1.26489	35.1454	35.347	0.201639	0.947794	0.201639
OUCS1759/20210120/1.png	flexion		NOUCS1759	252.125	249.983	0.988725	0.980325	-35.0494	-33.7424	1.30693	-26.4277	-27.3016	-0.873989	2.18092	8.62172	6.4408	-2.18092	0.980325	2.18092
OUCS1761/20210112/1.png	flexion		NOUCS1761	248.208	217.073	0.973366	0.851266	-60.0685	-58.49	1.5785	-26.2502	-25.7994	0.450841	2.02934	33.8182	32.6906	-1.12766	0.851266	1.12766
OUCS1763/20210310/1.png	flexion		NOUCS1763	244.07	229.686	0.957136	0.90073	-51.009	-50.4328	0.576217	-24.9628	-30.6259	-5.66315	6.23936	26.0462	19.8069	-6.23936	0.90073	6.23936
OUCS1764/20210217/1.png	flexion		NOUCS1764	192.304	216.078	0.754132	0.847365	-53.6732	-56.7182	-3.04501	-20.6299	-22.9885	-2.35858	5.40359	33.0433	33.7297	0.686431	0.754132	0.686431
OUCS1767/20210217/2.png	flexion		NOUCS1767	247.698	247.957	0.971363	0.972382	-47.3614	-46.8505	0.510846	-46.2961	-46.5091	-0.213005	0.723851	1.06531	0.34146	-0.723851	0.971363	0.723851
OUCS1771/20210331/0.png	flexion		NOUCS1771	234.579	164.633	0.919917	0.645618	-70.0836	-66.7564	3.32716	-38.2731	-40.2162	-1.94309	5.27025	31.8105	26.5402	-5.27025	0.645618	5.27025
OUCS1773/20210330/2.png	flexion		NOUCS1773	244.694	156.5	0.959584	0.613725	-29.876	-31.7006	-1.82462	-25.3622	-20.3586	5.00357	6.82819	4.51383	11.342	6.82819	0.613725	6.82819
OUCS1776/20210428/2.png	flexion		NOUCS1776	249.694	250.841	0.979194	0.98369	-49.1704	-47.6596	1.51085	-28.6105	-28.8852	-0.274772	1.78562	20.56	18.7744	-1.78562	0.979194	1.78562
OUCS1777/20210329/2.png	flexion		NOUCS1777	248.381	233.585	0.974043	0.916019	-37.3596	-38.2469	-0.887357	-22.8337	-25.6768	-2.84315	3.73051	14.5259	12.5701	-1.9558	0.916019	1.9558
OUCS1778/20210312/2.png	flexion		NOUCS1778	253.432	247.203	0.99385	0.969425	-46.302	-44.9534	1.34852	-24.1576	-23.3083	0.849299	2.19781	22.1443	21.6451	-0.499217	0.969425	0.499217
OUCS1779/20210331/1.png	flexion		NOUCS1779	239.286	235.024	0.938375	0.921664	-67.3801	-67.9284	-0.548299	-40.054	-38.1538	1.90026	2.44856	27.3261	29.7747	2.44856	0.921664	2.44856
OUCS1780/20210413/0.png	flexion		NOUCS1780	252.3	249.745	0.989412	0.979393	-61.0399	-59.9866	1.05336	-21.3262	-19.7912	1.53504	2.5884	39.7137	40.1954	0.481688	0.979393	0.481688
OUCS1781/20210325/2.png	flexion		NOUCS1781	243.422	247.864	0.954597	0.972017	-58.5948	-57.2364	1.35844	-21.2716	-22.9241	-1.65249	3.01092	37.3232	34.3123	-3.01092	0.954597	3.01092
OUCS1783/20210407/0.png	flexion		NOUCS1783	241.319	239.125	0.94635	0.937745	-41.4744	-40.7035	0.770935	-26.4023	-26.0068	0.395435	1.16637	15.0721	14.6966	-0.375499	0.937745	0.375499
OUCS1785/20210427/1.png	flexion		NOUCS1785	249.907	240.962	0.980027	0.94495	-40.8461	-41.358	-0.511849	-22.9169	-26.8704	-3.95352	4.46537	17.9292	14.4876	-3.44167	0.94495	3.44167
OUCS1787/20210423/0.png	flexion		NOUCS1787	248.35	249.102	0.973922	0.976871	-53.427	-52.6994	0.727616	-27.6759	-26.9765	0.699369	1.42698	25.7511	25.7228	-0.0282472	0.973922	0.0282472
OUCS1789/20210428/0.png	flexion		NOUCS1789	239.12	219.411	0.937725	0.860434	-49.1849	-50.2837	-1.09878	-44.4491	-39.7826	4.66651	5.76529	4.73582	10.5011	5.76529	0.860434	5.76529

## Sheet: extension
filepath	position	surgery	PatientID	score 0	score 1	score 0_kansan	score 1_kansan	C2 true slope	C2 pred slope	C2 slope error	C last true slope	C last pred slope	C last slope error	Sum of abs errors (|C2|+|Cl|)	Between angle true	Between angle pred	Between angle error	Min score	Abs Between angle error
OUCS0001/20201014/0.png	extension		NOUCS0001	246.017	245.919	0.964771	0.96439	8.20722	9.3178	1.11058	-13.0387	-14.377	-1.33831	2.44889	-21.2459	-23.6948	-2.44889	0.96439	2.44889
OUCS0001/20210323/0.png	extension	TRUE	NOUCS0001	239.797	221.016	0.940379	0.866728	18.6669	20.0225	1.35556	0.744059	-1.40981	-2.15387	3.50943	-17.9229	-21.4323	-3.50943	0.866728	3.50943
OUCS0002/20190726/2.png	extension		NOUCS0002	246.529	213.143	0.966782	0.835854	-15.9454	-16.1666	-0.22116	6.21564	5.03375	-1.18189	1.40305	22.161	21.2003	-0.960729	0.835854	0.960729
OUCS0003/20190919/0.png	extension		NOUCS0003	248.016	242.054	0.972612	0.94923	2.97373	1.1438	-1.82993	-36.4692	-34.7895	1.67978	3.5097	-39.443	-35.9333	3.5097	0.94923	3.5097
OUCS0003/20210222/0.png	extension	TRUE	NOUCS0003	251.015	238.553	0.984374	0.935503	-3.66194	-4.07861	-0.416677	-36.5014	-36.7119	-0.210412	0.627089	-32.8395	-32.6332	0.206265	0.935503	0.206265
OUCS0004/20200226/0.png	extension		NOUCS0004	238.895	238.619	0.936842	0.935761	22.1955	19.5883	-2.60716	-15.9454	-18.1102	-2.1648	4.77197	-38.1409	-37.6985	0.442364	0.935761	0.442364
OUCS0004/20201014/0.png	extension	TRUE	NOUCS0004	247.135	240.897	0.969155	0.944692	18.6767	12.895	-5.78173	-17.9691	-19.0092	-1.04009	6.82181	-36.6458	-31.9042	4.74164	0.944692	4.74164
OUCS0005/20200115/2.png	extension		NOUCS0005	252.34	244.765	0.989569	0.959862	9.0085	9.34921	0.340706	-29.1099	-26.6478	2.46204	2.80274	-38.1184	-35.997	2.12133	0.959862	2.12133
OUCS0006/20181010/0.png	extension		NOUCS0006	240.167	252.481	0.94183	0.990121	17.7649	16.0231	-1.74174	-25.6593	-24.9785	0.680773	2.42252	-43.4241	-41.0016	2.42252	0.94183	2.42252
OUCS0006/20210210/0.png	extension	TRUE	NOUCS0006	242.525	242.246	0.951077	0.949983	1.18119	1.19275	0.0115649	-29.389	-32.409	-3.01999	3.03155	-30.5702	-33.6018	-3.03155	0.949983	3.03155
OUCS0007/20201023/0.png	extension		NOUCS0007	245.255	217.702	0.961784	0.853732	24.3045	22.4709	-1.83362	-28.5112	-28.0281	0.483128	2.31675	-52.8158	-50.499	2.31675	0.853732	2.31675
OUCS0007/20210203/0.png	extension	TRUE	NOUCS0007	246.098	247.982	0.96509	0.972479	24.3937	22.5253	-1.8684	-32.5119	-29.2112	3.30069	5.16909	-56.9057	-51.7366	5.16909	0.96509	5.16909
OUCS0008/20200124/0.png	extension		NOUCS0008	231.614	200.732	0.90829	0.787185	-21.9218	-25.0238	-3.10198	-31.3903	-34.5451	-3.15487	6.25686	-9.46849	-9.52138	-0.0528933	0.787185	0.0528933
OUCS0008/20210326/0.png	extension	TRUE	NOUCS0008	226	201.17	0.886275	0.788901	-10.008	-11.3056	-1.29762	-22.7824	-21.3116	1.47078	2.76839	-12.7744	-10.006	2.76839	0.788901	2.76839
OUCS0009/20191225/0.png	extension		NOUCS0009	248.673	250.685	0.975189	0.983079	-12.3554	-12.293	0.0623123	-17.835	-18.507	-0.672005	0.734317	-5.47966	-6.21397	-0.734317	0.975189	0.734317
OUCS0009/20210127/0.png	extension	TRUE	NOUCS0009	245.321	248.905	0.962045	0.976097	-25.3014	-24.6398	0.661533	-18.0147	-15.566	2.44871	3.11025	7.28668	9.07386	1.78718	0.962045	1.78718
OUCS0010/20200131/0.png	extension		NOUCS0010	246.638	251.456	0.967208	0.986103	13.2127	12.6078	-0.604936	-20.2826	-20.7222	-0.439649	1.04459	-33.4953	-33.33	0.165286	0.967208	0.165286
OUCS0010/20210319/0.png	extension	TRUE	NOUCS0010	245.476	246.685	0.962652	0.967393	2.80245	5.92986	3.12741	-26.9657	-28.0419	-1.07622	4.20362	-29.7682	-33.9718	-4.20362	0.962652	4.20362
OUCS0011/20190417/0.png	extension		NOUCS0011	248.533	230.87	0.974641	0.905374	-4.23639	1.24379	5.48018	-25.8664	-24.4576	1.40876	6.88894	-21.63	-25.7014	-4.07142	0.905374	4.07142
OUCS0011/20210113/0.png	extension	TRUE	NOUCS0011	247.984	199.721	0.972486	0.783218	2.1409	6.83136	4.69046	-21.1398	-16.2102	4.92962	9.62008	-23.2807	-23.0416	0.239166	0.783218	0.239166
OUCS0012/20191127/0.png	extension		NOUCS0012	244.5	235.594	0.958824	0.923897	7.35238	8.54694	1.19456	-16.4222	-19.6016	-3.17939	4.37395	-23.7746	-28.1485	-4.37395	0.923897	4.37395
OUCS0013/20191223/2.png	extension		NOUCS0013	243.759	157.393	0.955919	0.617229	-42.1216	-41.4183	0.703348	-37.4506	-36.2738	1.1768	1.88015	4.67105	5.14451	0.473456	0.617229	0.473456
OUCS0014/20200115/2.png	extension		NOUCS0014	242.51	231.439	0.951019	0.907602	-12.5288	-13.4341	-0.905279	2.47166	0.843696	-1.62797	2.53325	15.0005	14.2778	-0.722689	0.907602	0.722689
OUCS0016/20200519/0.png	extension		NOUCS0016	245.672	248.277	0.963419	0.973635	-4.05355	-2.79199	1.26157	-26.7915	-25.6264	1.16513	2.4267	-22.738	-22.8344	-0.0964388	0.963419	0.0964388
OUCS0016/20210106/0.png	extension	TRUE	NOUCS0016	239.768	251.39	0.940266	0.985842	-3.0587	-3.06779	-0.00909464	-16.6992	-17.7349	-1.03567	1.04477	-13.6405	-14.6671	-1.02658	0.940266	1.02658
OUCS0017/20200610/0.png	extension		NOUCS0017	244.944	247.073	0.960566	0.968913	-18.7413	-19.0978	-0.356448	-28.7571	-31.9688	-3.21171	3.56816	-10.0158	-12.871	-2.85527	0.960566	2.85527
OUCS0017/20210224/0.png	extension	TRUE	NOUCS0017	241.222	248.6	0.945969	0.974902	-23.4121	-25.6569	-2.24476	-25.4841	-25.5554	-0.0712797	2.31604	-2.07201	0.101469	2.17348	0.945969	2.17348
OUCS0018/20200701/0.png	extension		NOUCS0018	252.93	230.197	0.991882	0.902732	5.50548	4.25404	-1.25144	-20.082	-15.1687	4.91328	6.16472	-25.5875	-19.4227	6.16472	0.902732	6.16472
OUCS0018/20201218/2.png	extension	TRUE	NOUCS0018	248.019	246.411	0.972622	0.966317	3.70843	-1.08034	-4.78877	-16.8584	-14.7441	2.11426	6.90303	-20.5668	-13.6638	6.90303	0.966317	6.90303
OUCS0019/20200930/0.png	extension		NOUCS0019	251.122	242.636	0.984794	0.951515	-14.9757	-14.6565	0.319167	-32.3474	-32.5644	-0.216971	0.536137	-17.3717	-17.9079	-0.536137	0.951515	0.536137
OUCS0019/20210407/0.png	extension	TRUE	NOUCS0019	253.326	252.229	0.993434	0.989134	-24.6916	-26.7872	-2.09567	-26.822	-26.5208	0.301212	2.39689	-2.13042	0.266463	2.39689	0.989134	2.39689
OUCS0020/20201125/0.png	extension		NOUCS0020	229.556	224.885	0.900218	0.8819	3.28924	4.37311	1.08387	-36.2538	-37.8161	-1.56222	2.64609	-39.5431	-42.1892	-2.64609	0.8819	2.64609
OUCS0020/20210331/0.png	extension	TRUE	NOUCS0020	236.643	252.558	0.928011	0.990422	10.9111	8.30411	-2.60702	-31.4875	-32.7019	-1.21447	3.82149	-42.3986	-41.0061	1.39255	0.928011	1.39255
OUCS0021/20190517/0.png	extension		NOUCS0021	213.516	225.137	0.837316	0.88289	6.04409	10.0074	3.9633	-8.04906	-8.37118	-0.322115	4.28541	-14.0932	-18.3786	-4.28541	0.837316	4.28541
OUCS0021/20210312/0.png	extension	TRUE	NOUCS0021	224.255	239.689	0.87943	0.939955	5.19443	8.31913	3.1247	-7.79208	-7.43179	0.360292	3.485	-12.9865	-15.7509	-2.76441	0.87943	2.76441
OUCS0022/20181120/0.png	extension		NOUCS0022	207.828	221.855	0.81501	0.87002	-17.049	-13.5064	3.54267	-26.7452	-18.9696	7.77564	11.3183	-9.6962	-5.46322	4.23297	0.81501	4.23297
OUCS0022/20210224/0.png	extension	TRUE	NOUCS0022	201.925	206.556	0.791861	0.810022	-25.0169	-21.8416	3.17533	-24.9048	-18.9885	5.91627	9.09159	0.112125	2.85306	2.74094	0.791861	2.74094
OUCS0023/20191218/0.png	extension		NOUCS0023	224.933	247.46	0.882092	0.970431	13.4732	8.34165	-5.13151	-18.5649	-20.085	-1.5201	6.65161	-32.038	-28.4266	3.6114	0.882092	3.6114
OUCS0023/20210407/0.png	extension	TRUE	NOUCS0023	240.184	244.947	0.941897	0.960578	6.53663	4.74132	-1.79532	-2.84466	-2.02793	0.81673	2.61205	-9.38129	-6.76924	2.61205	0.941897	2.61205
OUCS0025/20190416/0.png	extension		NOUCS0025	246.182	218.271	0.965419	0.855964	0.572939	-0.800575	-1.37351	-16.607	-19.5563	-2.9493	4.32281	-17.1799	-18.7557	-1.57578	0.855964	1.57578
OUCS0025/20200617/0.png	extension	TRUE	NOUCS0025	241.717	246.569	0.947911	0.966936	-6.96826	-6.43707	0.531189	-24.6236	-22.0001	2.62348	3.15467	-17.6553	-15.563	2.09229	0.947911	2.09229
OUCS0026/20210203/2.png	extension	TRUE	NOUCS0026	254.088	240.052	0.996422	0.941379	-0.584631	0.220557	0.805188	-32.6152	-30.6752	1.93991	2.7451	-32.0305	-30.8958	1.13472	0.941379	1.13472
OUCS0027/20181017/0.png	extension		NOUCS0027	210.941	70.7966	0.82722	0.277634	5.65442	1.29589	-4.35854	-14.6209	-30.809	-16.1882	20.5467	-20.2753	-32.1049	-11.8296	0.277634	11.8296
OUCS0027/20200923/0.png	extension	TRUE	NOUCS0027	187.161	106.145	0.733964	0.416257	8.53077	-2.41857	-10.9493	-16.7984	-2.60647	14.1919	25.1412	-25.3291	-0.187904	25.1412	0.416257	25.1412
OUCS0028/20191025/0.png	extension		NOUCS0028	216.673	55.3667	0.849697	0.217124	-2.45403	-3.6022	-1.14817	-21.6148	-31.4766	-9.86184	11.01	-19.1607	-27.8744	-8.71366	0	8.71366
OUCS0029/20200508/0.png	extension		NOUCS0029	232.63	198.872	0.912273	0.779892	21.0923	17.6867	-3.40561	-45.7848	-42.4808	3.30403	6.70964	-66.8772	-60.1675	6.70964	0.779892	6.70964
OUCS0029/20201216/0.png	extension	TRUE	NOUCS0029	237.891	169.478	0.932906	0.664621	14.0362	12.0917	-1.94455	-41.5526	-43.2561	-1.7035	3.64805	-55.5889	-55.3478	0.241054	0.664621	0.241054
OUCS0030/20181219/0.png	extension		NOUCS0030	239.23	238.103	0.938155	0.933739	5.30093	4.4638	-0.837127	-26.5651	-26.2359	0.329136	1.16626	-31.866	-30.6997	1.16626	0.933739	1.16626
OUCS0030/20210120/0.png	extension	TRUE	NOUCS0030	231.807	226	0.909047	0.886275	7.03794	5.48192	-1.55602	-28.8427	-26.9972	1.8455	3.40152	-35.8806	-32.4791	3.40152	0.886275	3.40152
OUCS0031/20200520/0.png	extension	TRUE	NOUCS0031	244.108	229.778	0.957285	0.901089	8.99492e-11	1.24659	1.24659	-36.8699	-37.8114	-0.941549	2.18814	-36.8699	-39.058	-2.18814	0.901089	2.18814
OUCS0032/20201202/0.png	extension	TRUE	NOUCS0032	246.362	236.41	0.966126	0.927097	-2.46282	-0.625958	1.83686	-21.9911	-20.9649	1.02626	2.86312	-19.5283	-20.3389	-0.810602	0.927097	0.810602
OUCS0033/20190206/0.png	extension		NOUCS0033	250.25	208.483	0.981373	0.817579	14.444	12.9619	-1.48214	-11.7251	-8.56589	3.15922	4.64136	-26.1691	-21.5278	4.64136	0.817579	4.64136
OUCS0033/20210303/0.png	extension	TRUE	NOUCS0033	250.638	240.02	0.982895	0.941257	9.0665	8.79403	-0.272475	-18.8119	-20.412	-1.60011	1.87259	-27.8784	-29.206	-1.32764	0.941257	1.32764
OUCS0034/20190731/0.png	extension		NOUCS0034	250.778	247.82	0.983442	0.971843	0.609507	-0.388423	-0.99793	-28.1786	-27.5854	0.593166	1.5911	-28.7881	-27.197	1.5911	0.971843	1.5911
OUCS0034/20210323/0.png	extension	TRUE	NOUCS0034	247.804	242.245	0.971779	0.949982	5.50548	4.63637	-0.869106	-21.2505	-18.5156	2.73491	3.60402	-26.756	-23.152	3.60402	0.949982	3.60402
OUCS0035/20191002/0.png	extension		NOUCS0035	232.983	207.033	0.913659	0.811893	-21.4677	-22.9961	-1.52841	-21.5953	-24.4196	-2.82425	4.35266	-0.127659	-1.4235	-1.29584	0.811893	1.29584
OUCS0035/20201223/0.png	extension	TRUE	NOUCS0035	233.135	164.623	0.914253	0.645579	-28.7571	-29.0437	-0.286556	-38.3675	-37.4237	0.943746	1.2303	-9.61036	-8.38006	1.2303	0.645579	1.2303
OUCS0036/20181102/0.png	extension		NOUCS0036	248.8	232.042	0.975686	0.909967	7.54942	10.2133	2.66384	-19.3845	-25.2924	-5.90785	8.57169	-26.9339	-35.5056	-8.57169	0.909967	8.57169
OUCS0036/20210127/0.png	extension	TRUE	NOUCS0036	243.089	243.782	0.953291	0.956007	1.82797	4.22724	2.39928	-22.9321	-20.5166	2.41546	4.81474	-24.7601	-24.7439	0.0161836	0.953291	0.0161836
OUCS0037/20190213/0.png	extension		NOUCS0037	244.667	242.582	0.959477	0.951301	1.07082	0.908427	-0.162398	-16.1013	-15.1476	0.953742	1.11614	-17.1721	-16.056	1.11614	0.951301	1.11614
OUCS0037/20200513/0.png	extension	TRUE	NOUCS0037	242.905	247.828	0.952568	0.971875	-7.31902	-8.00226	-0.683236	-17.1027	-15.915	1.18775	1.87099	-9.78371	-7.91272	1.87099	0.952568	1.87099
OUCS0038/20201218/0.png	extension		NOUCS0038	249.517	239.683	0.978499	0.939932	9.38151	7.86489	-1.51662	-25.0963	-25.2874	-0.191105	1.70772	-34.4778	-33.1522	1.32551	0.939932	1.32551
OUCS0038/20210331/0.png	extension	TRUE	NOUCS0038	241.357	162.291	0.946499	0.636435	-11.5237	-14.0478	-2.52407	-39.6107	-43.4239	-3.8132	6.33727	-28.087	-29.3761	-1.28912	0.636435	1.28912
OUCS0039/20190607/0.png	extension		NOUCS0039	242.8	233.111	0.952157	0.914161	11.5922	12.388	0.795777	-37.0565	-32.6382	4.41832	5.21409	-48.6487	-45.0262	3.62254	0.914161	3.62254
OUCS0039/20200826/0.png	extension	TRUE	NOUCS0039	248.811	242.583	0.975731	0.951307	-0.6662	-0.970316	-0.304116	-32.6192	-37.1312	-4.51201	4.81612	-31.953	-36.1609	-4.20789	0.951307	4.20789
OUCS0041/20190829/0.png	extension		NOUCS0041	241.679	190.422	0.947762	0.746754	-5.71059	-7.98965	-2.27906	-43.4518	-36.2282	7.2236	9.50266	-37.7412	-28.2386	9.50266	0.746754	9.50266
OUCS0041/20200311/0.png	extension	TRUE	NOUCS0041	241.018	219.654	0.945168	0.861388	-1.28733	-2.35195	-1.06462	-27.7585	-33.0149	-5.25635	6.32097	-26.4712	-30.6629	-4.19173	0.861388	4.19173
OUCS0042/20200306/0.png	extension		NOUCS0042	247.193	241.172	0.969384	0.945774	-5.14788	-6.90869	-1.76081	-26.9728	-25.6239	1.34893	3.10974	-21.825	-18.7152	3.10974	0.945774	3.10974
OUCS0042/20201127/0.png	extension	TRUE	NOUCS0042	251.811	246.786	0.987495	0.967787	-4.44738	-3.62888	0.818505	-24.0202	-20.8433	3.1769	3.9954	-19.5729	-17.2145	2.35839	0.967787	2.35839
OUCS0043/20200421/0.png	extension		NOUCS0043	249.019	234.621	0.976543	0.920081	4.23639	3.06125	-1.17514	-36.6897	-31.9613	4.72843	5.90357	-40.9261	-35.0225	5.90357	0.920081	5.90357
OUCS0043/20201118/0.png	extension	TRUE	NOUCS0043	251.103	224.125	0.984719	0.878922	-2.63243	-0.379935	2.2525	-35.7539	-36.3547	-0.600851	2.85335	-33.1215	-35.9748	-2.85335	0.878922	2.85335
OUCS0044/20200805/0.png	extension		NOUCS0044	245.435	204.603	0.962492	0.802365	-14.6209	-14.2942	0.32664	-31.2637	-27.4679	3.79579	4.12243	-16.6429	-13.1737	3.46915	0.802365	3.46915
OUCS0044/20210407/0.png	extension		NOUCS0044	245.424	192.846	0.962446	0.756259	-19.3741	-19.1859	0.188257	-28.355	-29.7735	-1.41855	1.60681	-8.98082	-10.5876	-1.60681	0.756259	1.60681
OUCS0046/20160622/2.png	extension	TRUE	NOUCS0046	221.301	243.923	0.867849	0.956561	-10.9541	-15.5137	-4.55961	-32.2425	-34.06	-1.81755	6.37716	-21.2884	-18.5463	2.74207	0.867849	2.74207
OUCS0047/20170208/2.png	extension	TRUE	NOUCS0047	241.017	248.857	0.945163	0.97591	2.22396	1.34848	-0.875477	-18.9246	-18.295	0.629657	1.50513	-21.1486	-19.6435	1.50513	0.945163	1.50513
OUCS0047/20200219/2.png	extension	TRUE	NOUCS0047	240.333	245.338	0.942484	0.962112	-1.06091	-1.99522	-0.934313	-22.249	-20.3051	1.94393	2.87824	-21.1881	-18.3099	2.87824	0.942484	2.87824
OUCS0048/20200610/2.png	extension	TRUE	NOUCS0048	251.241	236.396	0.985258	0.927042	1.30195	1.51262	0.210672	-32.6192	-33.7778	-1.15859	1.36927	-33.9212	-35.2905	-1.36927	0.927042	1.36927
OUCS0049/20160518/2.png	extension	TRUE	NOUCS0049	252.731	243.927	0.991101	0.956578	-5.19443	-4.86151	0.332919	-18.7681	-17.8391	0.929001	1.26192	-13.5736	-12.9775	0.596083	0.956578	0.596083
OUCS0049/20210106/2.png	extension	TRUE	NOUCS0049	250.109	250.018	0.98082	0.980461	-1.84761	-2.15368	-0.306066	-22.8337	-21.9318	0.90181	1.20788	-20.986	-19.7782	1.20788	0.980461	1.20788
OUCS0050/20161102/2.png	extension		NOUCS0050	224.727	221.224	0.881283	0.867546	-6.95296	-9.60979	-2.65683	-30.9638	-33.4035	-2.43971	5.09654	-24.0108	-23.7937	0.217123	0.867546	0.217123
OUCS0050/20200304/2.png	extension	TRUE	NOUCS0050	236.667	220.386	0.928105	0.864259	-11.3099	-13.29	-1.98011	-27.582	-27.5892	-0.00714091	1.98725	-16.2721	-14.2991	1.97296	0.864259	1.97296
OUCS0051/20171031/2.png	extension		NOUCS0051	251.269	241.119	0.98537	0.945563	0.622756	0.519325	-0.10343	-17.0674	-17.1812	-0.113772	0.217203	-17.6902	-17.7005	-0.0103422	0.945563	0.0103422
OUCS0051/20200318/2.png	extension	TRUE	NOUCS0051	248.509	236.797	0.974547	0.928614	-8.03571	-3.36326	4.67245	-20.6235	-19.2018	1.42177	6.09422	-12.5878	-15.8385	-3.25068	0.928614	3.25068
OUCS0053/20190424/2.png	extension	TRUE	NOUCS0053	243.731	253.472	0.955807	0.994007	0.830315	0.362925	-0.46739	-26.8869	-27.0373	-0.150318	0.617708	-27.7172	-27.4002	0.317073	0.955807	0.317073
OUCS0053/20190424/5.png	extension	TRUE	NOUCS0053	243.731	253.472	0.955807	0.994007	-0.0328494	0.362925	0.395775	-28.3274	-27.0373	1.29019	1.68597	-28.2946	-27.4002	0.894416	0.955807	0.894416
OUCS0054/20160106/2.png	extension		NOUCS0054	244.052	208.356	0.957066	0.817082	-12.2157	-11.4499	0.76584	-24.9218	-25.7613	-0.839529	1.60537	-12.7061	-14.3114	-1.60537	0.817082	1.60537
OUCS0054/20200930/2.png	extension	TRUE	NOUCS0054	243.529	215.8	0.955017	0.846275	-26.834	-25.914	0.92003	-24.2744	-22.8433	1.43115	2.35118	2.5596	3.07072	0.51112	0.846275	0.51112
OUCS0055/20180425/1.png	extension		NOUCS0055	244.28	87.2609	0.957961	0.342199	8.74616	13.3894	4.64322	-21.6309	-1.06316	20.5677	25.2109	-30.377	-14.4525	15.9245	0.342199	15.9245
OUCS0056/20150225/2.png	extension		NOUCS0056	244.113	243.847	0.957307	0.956265	-14.6973	-12.1081	2.58917	-19.359	-19.2795	0.0794969	2.66867	-4.66167	-7.17135	-2.50967	0.956265	2.50967
OUCS0056/20180912/2.png	extension	TRUE	NOUCS0056	247.438	240.07	0.970343	0.941452	-28.1237	-28.0446	0.0791033	-24.7751	-26.976	-2.20089	2.27999	3.34859	1.0686	-2.27999	0.941452	2.27999
OUCS0057/20160405/2.png	extension		NOUCS0057	246.2	237.625	0.96549	0.931863	-1.66028	-3.36793	-1.70764	-27.4991	-31.0161	-3.51697	5.22462	-25.8389	-27.6482	-1.80933	0.931863	1.80933
OUCS0057/20201209/2.png	extension	TRUE	NOUCS0057	242.667	189.404	0.951634	0.74276	-7.28895	-8.15604	-0.867085	-39.3693	-33.6897	5.67961	6.5467	-32.0804	-25.5337	6.5467	0.74276	6.5467
OUCS0058/20120627/2.png	extension	TRUE	NOUCS0058	247	246.593	0.968627	0.967032	-17.4958	-15.4926	2.00313	-25.7256	-25.2008	0.52481	2.52794	-8.22985	-9.70817	-1.47832	0.967032	1.47832
OUCS0058/20140203/1.png	extension	TRUE	NOUCS0058	243.906	230.6	0.956493	0.904314	11.3099	13.0633	1.75336	-14.3227	-15.3489	-1.02622	2.77957	-25.6327	-28.4122	-2.77957	0.904314	2.77957
OUCS0059/20150518/2.png	extension		NOUCS0059	253.438	212.772	0.993873	0.8344	-8.1301	-6.85463	1.27547	-29.9136	-30.5706	-0.65697	1.93244	-21.7835	-23.716	-1.93244	0.8344	1.93244
OUCS0059/20200916/2.png	extension	TRUE	NOUCS0059	250.278	226	0.981481	0.886275	-16.0399	-16.0156	0.024356	-37.0025	-35.7071	1.29541	1.31977	-20.9626	-19.6915	1.27106	0.886275	1.27106
OUCS0060/20161206/2.png	extension		NOUCS0060	241.603	181.593	0.947465	0.712128	2.09525	0.513364	-1.58189	-33.147	-32.3737	0.773295	2.35518	-35.2422	-32.8871	2.35518	0.712128	2.35518
OUCS0060/20200212/2.png	extension	TRUE	NOUCS0060	240.897	232.021	0.944692	0.909886	-3.96465	-3.34114	0.623511	-36.9888	-36.3774	0.611327	1.23484	-33.0241	-33.0363	-0.0121833	0.909886	0.0121833
OUCS0061/20130115/2.png	extension		NOUCS0061	241.466	237.387	0.946924	0.93093	-6.37214	-6.36105	0.0110842	-21.7099	-21.2922	0.417655	0.428739	-15.3377	-14.9312	0.406571	0.93093	0.406571
OUCS0061/20200129/2.png	extension	TRUE	NOUCS0061	237.559	246.687	0.931605	0.967398	-6.00901	-4.76256	1.24645	-13.2986	-11.9383	1.36023	2.60667	-7.28956	-7.17578	0.11378	0.931605	0.11378
OUCS0062/20120713/2.png	extension		NOUCS0062	251.271	250.451	0.985376	0.982161	-11.7386	-11.2459	0.492694	-23.1142	-23.4158	-0.301602	0.794296	-11.3756	-12.1699	-0.794296	0.982161	0.794296
OUCS0062/20200909/2.png	extension	TRUE	NOUCS0062	254.298	250.115	0.997247	0.980845	-18.2325	-18.3291	-0.0966507	-23.5654	-20.4849	3.08051	3.17716	-5.3329	-2.15575	3.17716	0.980845	3.17716
OUCS0063/20170208/2.png	extension		NOUCS0063	204.367	233.754	0.801438	0.916683	-20.7541	-22.2994	-1.54529	-22.1263	-21.5777	0.54868	2.09397	-1.37226	0.72171	2.09397	0.801438	2.09397
OUCS0064/20160627/1.png	extension		NOUCS0064	238.373	234.044	0.934796	0.917821	4.52882	3.58762	-0.941208	-39.3327	-38.1349	1.19785	2.13906	-43.8615	-41.7225	2.13906	0.917821	2.13906
OUCS0064/20170823/2.png	extension	TRUE	NOUCS0064	244.49	196.909	0.958784	0.772193	-13.3245	-14.447	-1.12249	-42.1376	-36.7397	5.39792	6.52041	-28.8131	-22.2927	6.52041	0.772193	6.52041
OUCS0066/20160307/2.png	extension		NOUCS0066	233.655	245.093	0.916292	0.961147	-0.590657	0.256969	0.847626	-24.038	-21.7243	2.31368	3.16131	-23.4474	-21.9813	1.46605	0.916292	1.46605
OUCS0066/20171106/2.png	extension	TRUE	NOUCS0066	243.704	248.434	0.955701	0.974251	5.14788	5.24626	0.0983728	-18.4735	-17.4626	1.01089	1.10927	-23.6214	-22.7089	0.91252	0.955701	0.91252
OUCS0067/20130501/2.png	extension		NOUCS0067	237.288	231.727	0.930542	0.908734	-27.8104	-27.5963	0.214095	-19.9831	-19.5525	0.43063	0.644725	7.82731	8.04384	0.216536	0.908734	0.216536
OUCS0067/20180627/2.png	extension	TRUE	NOUCS0067	241.064	213.217	0.945348	0.836144	-36.3844	-37.3955	-1.01114	-33.6901	-26.0365	7.65356	8.6647	2.69428	11.359	8.6647	0.836144	8.6647
OUCS0068/20121207/2.png	extension		NOUCS0068	239.136	231.879	0.93779	0.909329	1.52077	0.728853	-0.791917	-27.2161	-28.6282	-1.41211	2.20402	-28.7369	-29.3571	-0.620191	0.909329	0.620191
OUCS0068/20160120/2.png	extension	TRUE	NOUCS0068	236.75	224.227	0.928431	0.879323	-8.89586	-8.88497	0.0108874	-19.359	-17.2557	2.10325	2.11414	-10.4631	-8.37077	2.09237	0.879323	2.09237
OUCS0070/20150622/2.png	extension		NOUCS0070	216	229.186	0.847059	0.89877	-13.0387	-9.37382	3.66484	-20.8545	-23.4591	-2.60459	6.26943	-7.8158	-14.0852	-6.26943	0.847059	6.26943
OUCS0070/20210120/2.png	extension	TRUE	NOUCS0070	231.581	232.484	0.908159	0.911701	-26.5651	-26.4399	0.125102	-30.7355	-29.0599	1.67556	1.80066	-4.17044	-2.61998	1.55046	0.908159	1.55046
OUCS0071/20160713/2.png	extension		NOUCS0071	250.6	247.56	0.982745	0.970824	-3.28924	-2.97647	0.312775	-28.258	-28.1484	0.109593	0.422368	-24.9688	-25.172	-0.203182	0.970824	0.203182
OUCS0071/20200916/2.png	extension	TRUE	NOUCS0071	252.534	243.529	0.990331	0.955017	-10.2651	-8.28281	1.98233	-28.6476	-29.4554	-0.807764	2.7901	-18.3825	-21.1726	-2.7901	0.955017	2.7901
OUCS0072/20140730/2.png	extension		NOUCS0072	134.415	137.417	0.527116	0.538889	-92.224	-87.8234	4.40052	6.44953	9.02473	2.57519	6.97572	98.6735	96.8482	1.82533	0.527116	1.82533
OUCS0072/20150930/2.png	extension	TRUE	NOUCS0072	234.674	143.086	0.92029	0.561122	-7.37377	-5.24944	2.12432	-6.2773	0.506561	6.78386	8.90818	1.09647	5.756	4.65953	0.561122	4.65953
OUCS0073/20200520/2.png	extension	TRUE	NOUCS0073	248.618	238.045	0.974973	0.933512	-12.4259	-11.2152	1.21079	-25.4976	-25.711	-0.213436	1.42423	-13.0716	-14.4958	-1.42423	0.933512	1.42423
OUCS0074/20180424/2.png	extension		NOUCS0074	235.442	229.863	0.923303	0.901423	-7.85331	-8.01716	-0.163842	-23.6294	-24.025	-0.395655	0.559497	-15.7761	-16.0079	-0.231812	0.901423	0.231812
OUCS0074/20180424/5.png	extension		NOUCS0074	235.442	229.863	0.923303	0.901423	-7.33438	-8.01716	-0.682777	-23.2677	-24.025	-0.757328	1.4401	-15.9333	-16.0079	-0.0745509	0.901423	0.0745509
OUCS0074/20190828/2.png	extension	TRUE	NOUCS0074	235.226	246.192	0.922457	0.96546	1.23137e-10	-2.62471	-2.62471	-21.2505	-20.7434	0.50714	3.13185	-21.2505	-18.1187	3.13185	0.922457	3.13185
OUCS0074/20190828/5.png	extension	TRUE	NOUCS0074	235.226	246.192	0.922457	0.96546	0.6662	-2.62471	-3.29091	-20.8545	-20.7434	0.111092	3.402	-21.5207	-18.1187	3.402	0.922457	3.402
OUCS0075/20130130/2.png	extension	TRUE	NOUCS0075	248.967	199.434	0.976342	0.782094	-4.2191	-2.59094	1.62815	-34.5484	-32.7738	1.77459	3.40274	-30.3293	-30.1828	0.146433	0.782094	0.146433
OUCS0076/20130123/2.png	extension	TRUE	NOUCS0076	253.691	247.636	0.994866	0.971123	1.19349	1.49046	0.296976	-25.5815	-26.2432	-0.661691	0.958667	-26.775	-27.7337	-0.958667	0.971123	0.958667
OUCS0077/20180704/2.png	extension	TRUE	NOUCS0077	247.167	249.529	0.969281	0.978547	-14.7436	-14.662	0.0815664	-23.1314	-25.1413	-2.0099	2.09146	-8.38786	-10.4793	-2.09146	0.969281	2.09146
OUCS0078/20170301/2.png	extension		NOUCS0078	254.704	250.296	0.998838	0.981554	1.07338e-10	-0.435838	-0.435838	-24.2858	-24.8212	-0.535327	0.971165	-24.2858	-24.3853	-0.0994884	0.981554	0.0994884
OUCS0078/20190515/2.png	extension	TRUE	NOUCS0078	251.208	253.5	0.985131	0.994118	-11.6336	-9.20067	2.43296	-23.2632	-22.4115	0.851702	3.28466	-11.6296	-13.2108	-1.58126	0.985131	1.58126
OUCS0079/20180410/2.png	extension		NOUCS0079	241.328	239.983	0.946383	0.941109	-13.627	-11.5432	2.08382	-17.1456	-18.4802	-1.33467	3.4185	-3.51856	-6.93705	-3.4185	0.941109	3.4185
OUCS0079/20200115/2.png	extension	TRUE	NOUCS0079	249.237	194.111	0.977401	0.76122	-13.3925	-12.23	1.16249	-16.7984	-14.1771	2.62127	3.78376	-3.40587	-1.9471	1.45878	0.76122	1.45878
OUCS0080/20160803/2.png	extension	TRUE	NOUCS0080	205.732	95.8545	0.806793	0.3759	-33.1785	-28.2012	4.97729	-49.1122	-34.56	14.5523	19.5296	-15.9337	-6.35874	9.57498	0.3759	9.57498
OUCS0081/20161125/2.png	extension		NOUCS0081	252.887	236.221	0.991713	0.926355	7.94347	9.81215	1.86868	-18.605	-23.3908	-4.78582	6.6545	-26.5484	-33.2029	-6.6545	0.926355	6.6545
OUCS0081/20200306/2.png	extension	TRUE	NOUCS0081	248.14	188.724	0.973098	0.740095	-6.25403	-7.1194	-0.865366	-22.0362	-18.7683	3.26797	4.13334	-15.7822	-11.6489	4.13334	0.740095	4.13334
OUCS0082/20121203/1.png	extension		NOUCS0082	244.735	250.755	0.959744	0.983353	-15.5615	-12.3038	3.25771	-29.2488	-27.4431	1.80571	5.06341	-13.6873	-15.1393	-1.452	0.959744	1.452
OUCS0082/20160316/2.png	extension	TRUE	NOUCS0082	251.255	245.611	0.985315	0.963181	-23.6705	-21.6276	2.04289	-14.3814	-14.0109	0.370495	2.41338	9.28914	7.61675	-1.67239	0.963181	1.67239
OUCS0083/20131028/2.png	extension	TRUE	NOUCS0083	238.636	221.684	0.935829	0.86935	24.7161	25.0115	0.295418	-1.34262	-0.884238	0.458386	0.753804	-26.0587	-25.8957	0.162969	0.86935	0.162969
OUCS0084/20160525/2.png	extension		NOUCS0084	238.875	244.854	0.936765	0.960212	8.1301	8.42951	0.299407	-27.1351	-27.9148	-0.779689	1.0791	-35.2652	-36.3443	-1.0791	0.936765	1.0791
OUCS0084/20190821/2.png	extension	TRUE	NOUCS0084	238.481	227.382	0.935221	0.891693	-1.90915	-1.30842	0.600727	-26.834	-26.5797	0.254336	0.855064	-24.9249	-25.2713	-0.346391	0.891693	0.346391
OUCS0085/20120919/2.png	extension	TRUE	NOUCS0085	245.393	246.536	0.962327	0.966809	10.214	12.0871	1.87309	-16.2797	-16.7037	-0.424026	2.29712	-26.4936	-28.7908	-2.29712	0.962327	2.29712
OUCS0086/20140218/1.png	extension		NOUCS0086	244.4	246.068	0.958431	0.964972	7.96961	9.99883	2.02922	-22.9887	-21.7402	1.24851	3.27773	-30.9583	-31.739	-0.780706	0.958431	0.780706
OUCS0086/20200916/2.png	extension	TRUE	NOUCS0086	243.983	242.453	0.956795	0.950795	-8.1301	-8.86507	-0.734971	-33.6901	-34.3271	-0.637076	1.37205	-25.56	-25.4621	0.0978949	0.950795	0.0978949
OUCS0087/20120501/2.png	extension		NOUCS0087	246.26	152.463	0.965725	0.597894	0.884343	2.1429	1.25856	-28.2288	-22.2324	5.99635	7.25491	-29.1131	-24.3753	4.73779	0.597894	4.73779
OUCS0088/20120627/2.png	extension		NOUCS0088	236.76	225	0.928471	0.882353	3.87126	4.0708	0.19954	-20.1998	-21.9234	-1.72354	1.92308	-24.0711	-25.9941	-1.92308	0.882353	1.92308
OUCS0088/20200603/2.png	extension		NOUCS0088	247.608	191	0.971011	0.74902	1.54816	1.20894	-0.339222	-17.9562	-18.2302	-0.274014	0.613236	-19.5043	-19.4391	0.0652082	0.74902	0.0652082
OUCS0089/20200715/2.png	extension	TRUE	NOUCS0089	244.483	244.383	0.958756	0.958366	-16.7898	-20.464	-3.67417	-31.5169	-29.637	1.87994	5.55412	-14.7271	-9.17299	5.55412	0.958366	5.55412
OUCS0090/20131111/1.png	extension		NOUCS0090	235.328	230.988	0.922854	0.905836	0.971022	3.29088	2.31985	-12.4881	-12.9687	-0.480582	2.80044	-13.4591	-16.2595	-2.80044	0.905836	2.80044
OUCS0090/20140430/2.png	extension	TRUE	NOUCS0090	233.75	225.774	0.916667	0.885387	1.01956e-10	-1.51764	-1.51764	-7.46057	-6.1708	1.28977	2.80741	-7.46057	-4.65315	2.80741	0.885387	2.80741
OUCS0092/20120704/2.png	extension	TRUE	NOUCS0092	245.71	237.767	0.963567	0.932418	0.469627	3.23073	2.76111	-23.0148	-24.0496	-1.03488	3.79599	-23.4844	-27.2804	-3.79599	0.932418	3.79599
OUCS0092/20150107/2.png	extension	TRUE	NOUCS0092	231.645	246.661	0.908412	0.967298	-0.477454	-3.16291	-2.68545	-22.6552	-24.0398	-1.38458	4.07003	-22.1778	-20.8769	1.30087	0.908412	1.30087
OUCS0093/20130123/2.png	extension	TRUE	NOUCS0093	252.321	232.386	0.989496	0.911318	10.1247	8.92681	-1.19786	-24.6559	-21.8499	2.80603	4.00389	-34.7806	-30.7767	4.00389	0.911318	4.00389
OUCS0094/20120926/1.png	extension		NOUCS0094	254.118	215.1	0.99654	0.843529	-7.63333	-7.41086	0.222472	-17.8189	-16.2508	1.56806	1.79053	-10.1856	-8.83997	1.34559	0.843529	1.34559
OUCS0094/20151207/2.png	extension	TRUE	NOUCS0094	252.5	233.291	0.990196	0.914866	-16.8087	-16.3421	0.466548	-22.5572	-17.0461	5.51113	5.97768	-5.74856	-0.703976	5.04458	0.914866	5.04458
OUCS0096/20131113/2.png	extension	TRUE	NOUCS0096	240.667	224.081	0.943791	0.878748	-4.32506	-5.22884	-0.903782	-20.1576	-22.3376	-2.18002	3.0838	-15.8326	-17.1088	-1.27624	0.878748	1.27624
OUCS0098/20170201/2.png	extension		NOUCS0098	247.426	248.946	0.970298	0.976261	-2.75249	0.0480701	2.80056	-17.8402	-21.3713	-3.53114	6.33169	-15.0877	-21.4194	-6.33169	0.970298	6.33169
OUCS0098/20200304/2.png	extension	TRUE	NOUCS0098	243.865	238.491	0.956335	0.935257	-17.6761	-16.1802	1.49586	-28.3457	-28.242	0.103659	1.59952	-10.6696	-12.0618	-1.39221	0.935257	1.39221
OUCS0099/20141008/2.png	extension	TRUE	NOUCS0099	241.651	242.333	0.94765	0.950327	-4.76364	-4.81412	-0.050483	-35.8552	-32.2691	3.58611	3.63659	-31.0916	-27.455	3.63659	0.94765	3.63659
OUCS0100/20120920/2.png	extension		NOUCS0100	232.818	246.583	0.913012	0.966993	-1.90915	0.00769856	1.91685	-36.8699	-38.0251	-1.15522	3.07207	-34.9607	-38.0328	-3.07207	0.913012	3.07207
OUCS0100/20150204/2.png	extension	TRUE	NOUCS0100	247.527	246.887	0.970695	0.968183	-10.3048	-7.79455	2.5103	-28.2374	-28.1181	0.119296	2.62959	-17.9326	-20.3236	-2.391	0.968183	2.391
OUCS0101/20121219/2.png	extension		NOUCS0101	248.283	214.15	0.97366	0.839804	-14.3814	-12.2566	2.12478	-32.8179	-26.4456	6.37228	8.49706	-18.4365	-14.189	4.2475	0.839804	4.2475
OUCS0101/20200826/2.png	extension	TRUE	NOUCS0101	250.561	179.879	0.982594	0.705409	-19.0935	-17.1753	1.91823	-32.7509	-23.8807	8.87022	10.7885	-13.6574	-6.70539	6.95199	0.705409	6.95199
OUCS0102/20161017/2.png	extension	TRUE	NOUCS0102	253.382	235.676	0.993654	0.924221	10.0331	10.3699	0.336791	-6.91123	-5.90672	1.00451	1.3413	-16.9443	-16.2766	0.667718	0.924221	0.667718
OUCS0103/20130624/2.png	extension		NOUCS0103	240.907	189.435	0.944735	0.742882	-14.8987	-14.8851	0.0136153	-36.8699	-37.0266	-0.156693	0.170308	-21.9712	-22.1415	-0.170308	0.742882	0.170308
OUCS0104/20130813/2.png	extension		NOUCS0104	247.25	177.226	0.969608	0.695003	-9.79621	-9.62199	0.174217	-26.0754	-25.6802	0.39517	0.569387	-16.2791	-16.0582	0.220953	0.695003	0.220953
OUCS0104/20140604/2.png	extension	TRUE	NOUCS0104	241.677	164.811	0.947753	0.646317	-7.07034	-6.32446	0.745886	-24.3937	-16.4742	7.91955	8.66544	-17.3234	-10.1497	7.17367	0.646317	7.17367
OUCS0105/20160720/2.png	extension		NOUCS0105	242.915	225.879	0.952607	0.885801	6.2773	5.74326	-0.534042	-13.3925	-11.68	1.71252	2.24656	-19.6698	-17.4232	2.24656	0.885801	2.24656
OUCS0105/20200122/2.png	extension	TRUE	NOUCS0105	240.07	238.904	0.94145	0.936878	-7.79208	-7.09169	0.700392	-22.765	-20.1728	2.59216	3.29256	-14.9729	-13.0812	1.89177	0.936878	1.89177
OUCS0106/20130805/1.png	extension		NOUCS0106	251.094	238.786	0.984684	0.936415	6.94098	4.41313	-2.52785	-20.2918	-20.1731	0.118685	2.64654	-27.2328	-24.5862	2.64654	0.936415	2.64654
OUCS0106/20161214/2.png	extension		NOUCS0106	245.911	248.931	0.964356	0.9762	3.84245	6.46521	2.62275	-25.2211	-23.9762	1.24488	3.86763	-29.0636	-30.4414	-1.37788	0.964356	1.37788
OUCS0107/20131009/2.png	extension		NOUCS0107	229.885	126.447	0.901511	0.49587	-14.3493	-15.8591	-1.50974	-34.4722	-37.241	-2.76881	4.27855	-20.1229	-21.3819	-1.25907	0.49587	1.25907
OUCS0107/20191113/2.png	extension	TRUE	NOUCS0107	240.542	168.26	0.943301	0.659843	-40.9144	-38.8286	2.0858	-40.8404	-43.0918	-2.25146	4.33726	0.0740255	-4.26324	-4.33726	0.659843	4.33726
OUCS0108/20130913/2.png	extension		NOUCS0108	245.769	249.508	0.963801	0.978464	-5.35583	-4.68854	0.667285	-21.0727	-19.6351	1.43758	2.10486	-15.7169	-14.9466	0.770292	0.963801	0.770292
OUCS0108/20201007/2.png	extension	TRUE	NOUCS0108	246.609	248.825	0.967093	0.975783	-14.4898	-13.5406	0.949161	-13.6713	-14.5713	-0.900039	1.8492	0.818455	-1.03074	-1.8492	0.967093	1.8492
OUCS0109/20131030/2.png	extension		NOUCS0109	244.623	236.453	0.959304	0.927266	2.80637	1.72737	-1.079	-28.9154	-27.3064	1.60905	2.68805	-31.7218	-29.0337	2.68805	0.927266	2.68805
OUCS0109/20160113/2.png	extension	TRUE	NOUCS0109	252.429	247.373	0.989916	0.970088	-3.36646	-1.46328	1.90318	-27.2287	-26.918	0.310702	2.21388	-23.8622	-25.4547	-1.59248	0.970088	1.59248
OUCS0110/20131120/2.png	extension		NOUCS0110	243.359	228.644	0.95435	0.896643	5.19443	6.2084	1.01398	-23.4287	-18.4197	5.00897	6.02295	-28.6231	-24.6281	3.995	0.896643	3.995
OUCS0110/20170816/2.png	extension	TRUE	NOUCS0110	229.889	182.82	0.901525	0.716941	-26.0954	-26.9029	-0.807497	-31.9081	-26.5028	5.40529	6.21279	-5.81268	0.400109	6.21279	0.716941	6.21279
OUCS0111/20140115/2.png	extension		NOUCS0111	254.07	247.742	0.996354	0.971537	5.11042	3.34672	-1.76369	-21.9745	-20.7363	1.23817	3.00186	-27.0849	-24.0831	3.00186	0.971537	3.00186
OUCS0111/20160224/2.png	extension	TRUE	NOUCS0111	247.237	241.431	0.969558	0.946787	0.502582	0.101788	-0.400794	-12.7396	-11.9419	0.797771	1.19856	-13.2422	-12.0437	1.19856	0.946787	1.19856
OUCS0112/20140324/2.png	extension		NOUCS0112	245.419	247.711	0.962426	0.971416	20.4804	22.1964	1.71604	-17.8961	-19.5669	-1.67073	3.38677	-38.3765	-41.7633	-3.38677	0.962426	3.38677
OUCS0112/20190529/2.png	extension	TRUE	NOUCS0112	251.796	252.085	0.987435	0.988569	7.8917	8.45462	0.562919	-25.5374	-25.2895	0.247972	0.810892	-33.4291	-33.7441	-0.314947	0.987435	0.314947
OUCS0113/20140414/2.png	extension		NOUCS0113	242.885	246.379	0.952491	0.966191	12.308	12.7175	0.409529	-12.8882	-13.2094	-0.32118	0.730709	-25.1962	-25.9269	-0.730709	0.952491	0.730709
OUCS0113/20150715/2.png	extension	TRUE	NOUCS0113	245.78	241.444	0.963843	0.946841	10.758	12.8383	2.08037	-12.9576	-12.4191	0.538518	2.61888	-23.7155	-25.2574	-1.54185	0.946841	1.54185
OUCS0114/20140507/2.png	extension		NOUCS0114	233.673	229.429	0.916367	0.89972	-7.43141	-4.00056	3.43085	-22.0942	-21.5359	0.558333	3.98918	-14.6628	-17.5353	-2.87252	0.89972	2.87252
OUCS0114/20160525/2.png	extension	TRUE	NOUCS0114	233.232	214.922	0.914636	0.842831	-8.04289	-5.45429	2.58861	-20.8545	-21.4333	-0.578879	3.16748	-12.8116	-15.979	-3.16748	0.842831	3.16748
OUCS0115/20140604/2.png	extension		NOUCS0115	237.818	220.246	0.93262	0.863709	12.0568	12.8549	0.798181	-22.4926	-19.7498	2.74283	3.54101	-34.5494	-32.6047	1.94465	0.863709	1.94465
OUCS0115/20190904/2.png	extension	TRUE	NOUCS0115	246.579	249.475	0.966976	0.978335	4.23639	2.70236	-1.53403	-27.3367	-29.0302	-1.69356	3.22759	-31.5731	-31.7326	-0.159527	0.966976	0.159527
OUCS0116/20140723/2.png	extension		NOUCS0116	251.531	241.769	0.986397	0.948115	-2.46812	-0.463343	2.00478	-22.5839	-22.1056	0.478229	2.483	-20.1157	-21.6423	-1.52655	0.948115	1.52655
OUCS0116/20191030/2.png	extension	TRUE	NOUCS0116	246.317	240.929	0.965948	0.944818	-21.8014	-20.183	1.61842	-35.3112	-34.5154	0.79583	2.41425	-13.5098	-14.3324	-0.822591	0.944818	0.822591
OUCS0117/20210305/2.png	extension		NOUCS0117	249.63	227.444	0.978943	0.891939	-12.0508	-10.7463	1.30447	-38.4312	-37.369	1.06225	2.36672	-26.3805	-26.6227	-0.24222	0.891939	0.24222
OUCS0118/20201104/2.png	extension	TRUE	NOUCS0118	247.02	211.717	0.968707	0.830263	-6.98106	-5.91348	1.06758	-25.9534	-30.4037	-4.45035	5.51793	-18.9723	-24.4902	-5.51793	0.830263	5.51793
OUCS0119/20140917/2.png	extension		NOUCS0119	247.224	218.74	0.969506	0.857804	-14.3003	-11.3054	2.99489	-37.6262	-35.0916	2.5346	5.52949	-23.326	-23.7863	-0.460295	0.857804	0.460295
OUCS0119/20161005/2.png	extension	TRUE	NOUCS0119	246.103	206.315	0.965112	0.809078	-4.4749	-4.69198	-0.217081	-38.9498	-34.4653	4.48446	4.70154	-34.4749	-29.7733	4.70154	0.809078	4.70154
OUCS0120/20150610/2.png	extension	TRUE	NOUCS0120	231.471	233.338	0.907728	0.915052	1.59114	1.5202	-0.0709438	-12.2005	-11.6168	0.583692	0.654636	-13.7916	-13.137	0.654636	0.907728	0.654636
OUCS0120/20190403/2.png	extension	TRUE	NOUCS0120	240.354	246.762	0.942564	0.967694	-7.30576	-8.27515	-0.969392	-20.556	-20.1735	0.382588	1.35198	-13.2503	-11.8983	1.35198	0.942564	1.35198
OUCS0122/20150311/2.png	extension		NOUCS0122	241.315	245.429	0.946333	0.962465	9.84113	10.9216	1.08047	-24.4094	-25.2629	-0.853543	1.93401	-34.2505	-36.1845	-1.93401	0.946333	1.93401
OUCS0122/20180808/2.png	extension	TRUE	NOUCS0122	239.836	244.436	0.940535	0.958574	7.32641	8.32504	0.998629	-25.2777	-25.315	-0.0373092	1.03594	-32.6041	-33.6401	-1.03594	0.940535	1.03594
OUCS0123/20150408/2.png	extension		NOUCS0123	240.419	188.694	0.942821	0.739978	-33.354	-30.8605	2.49356	-25.1679	-24.8341	0.333788	2.82735	8.18616	6.02638	-2.15978	0.739978	2.15978
OUCS0123/20190508/2.png	extension	TRUE	NOUCS0123	241.459	179.595	0.946898	0.704293	-35.8584	-35.6522	0.206185	-21.8014	-14.2575	7.54393	7.75012	14.057	21.3947	7.33775	0.704293	7.33775
OUCS0124/20170920/2.png	extension		NOUCS0124	247.667	247.488	0.971242	0.97054	4.34324	3.35991	-0.983334	-36.7406	-39.1886	-2.44802	3.43136	-41.0838	-42.5485	-1.46469	0.97054	1.46469
OUCS0124/20190410/2.png	extension	TRUE	NOUCS0124	243.184	249.5	0.953661	0.978431	-1.20605	-1.29627	-0.090221	-32.7352	-35.6389	-2.9037	2.99392	-31.5292	-34.3427	-2.81348	0.953661	2.81348
OUCS0125/20180919/2.png	extension	TRUE	NOUCS0125	242.824	241.467	0.952249	0.946928	-17.0302	-16.7562	0.27394	-19.5638	-17.5915	1.97232	2.24626	-2.53363	-0.835248	1.69838	0.946928	1.69838
OUCS0126/20150707/2.png	extension	TRUE	NOUCS0126	242.143	182.169	0.94958	0.714389	-26.5651	-25.7131	0.851912	-10.1755	-8.50861	1.6669	2.51881	16.3895	17.2045	0.814984	0.714389	0.814984
OUCS0126/20201118/2.png	extension	TRUE	NOUCS0126	247.706	122.236	0.971396	0.479357	-32.6375	-31.3195	1.31797	-23.7495	-17.4946	6.25493	7.5729	8.88801	13.825	4.93696	0.479357	4.93696
OUCS0127/20151020/2.png	extension		NOUCS0127	234.385	141.5	0.919155	0.554902	-22.3481	-22.5992	-0.251101	-38.6598	-40.1869	-1.52708	1.77818	-16.3117	-17.5877	-1.27598	0.554902	1.27598
OUCS0127/20171101/2.png	extension	TRUE	NOUCS0127	238.273	167.574	0.934403	0.657155	-26.2814	-26.3643	-0.082852	-29.9315	-44.0298	-14.0983	14.1811	-3.6501	-17.6655	-14.0154	0.657155	14.0154
OUCS0128/20150624/2.png	extension		NOUCS0128	243.032	214.611	0.953068	0.841612	-7.30576	-7.33573	-0.0299737	-25.71	-21.3706	4.3394	4.36938	-18.4042	-14.0348	4.36938	0.841612	4.36938
OUCS0128/20160427/2.png	extension	TRUE	NOUCS0128	250.295	214.267	0.981549	0.840261	-6.84277	-6.54858	0.294193	-20.8209	-20.134	0.68689	0.981082	-13.9781	-13.5854	0.392697	0.840261	0.392697
OUCS0129/20150624/2.png	extension		NOUCS0129	246.914	242.043	0.968289	0.949188	26.3181	27.1959	0.877791	-22.5839	-19.057	3.52682	4.40462	-48.9019	-46.2529	2.64903	0.949188	2.64903
OUCS0129/20180808/2.png	extension	TRUE	NOUCS0129	251.269	239.705	0.98537	0.940019	24.444	24.2675	-0.176447	-18.4349	-17.7483	0.686625	0.863072	-42.8789	-42.0158	0.863072	0.940019	0.863072
OUCS0130/20210407/2.png	extension	TRUE	NOUCS0130	251.77	252.069	0.987335	0.988506	-14.8987	-14.083	0.815743	-11.4158	-11.509	-0.0932016	0.908945	3.48286	2.57391	-0.908945	0.987335	0.908945
OUCS0131/20151102/2.png	extension		NOUCS0131	249.19	232.965	0.977214	0.913588	-8.1301	-9.92232	-1.79222	-23.471	-23.6923	-0.2213	2.01352	-15.3409	-13.77	1.57092	0.913588	1.57092
OUCS0131/20210113/2.png	extension	TRUE	NOUCS0131	225.547	207.111	0.884498	0.8122	-12.2005	-14.4366	-2.23613	-29.1005	-27.1671	1.93339	4.16951	-16.9	-12.7305	4.16951	0.8122	4.16951
OUCS0132/20150902/2.png	extension		NOUCS0132	248.706	228.864	0.975317	0.897507	-7.05231	-5.8768	1.1755	-29.1406	-27.6366	1.50401	2.67951	-22.0883	-21.7598	0.328502	0.897507	0.328502
OUCS0132/20190918/2.png	extension	TRUE	NOUCS0132	237.623	230.054	0.931853	0.902171	-9.78241	-10.0093	-0.22693	-32.6375	-38.6669	-6.02944	6.25637	-22.8551	-28.6576	-5.80251	0.902171	5.80251
OUCS0133/20160224/2.png	extension		NOUCS0133	249.552	226.403	0.978634	0.887856	6.93435	7.14003	0.205677	-19.9831	-20.0568	-0.0736516	0.279329	-26.9175	-27.1968	-0.279329	0.887856	0.279329
OUCS0133/20200527/2.png	extension	TRUE	NOUCS0133	253.442	248.796	0.993891	0.97567	-1.31691	-0.356392	0.960521	-22.4794	-19.7565	2.72292	3.68344	-21.1625	-19.4001	1.7624	0.97567	1.7624
OUCS0134/20151104/2.png	extension		NOUCS0134	236	241.957	0.92549	0.948849	-0.629599	0.712963	1.34256	-16.9492	-16.1842	0.765042	2.1076	-16.3196	-16.8971	-0.57752	0.92549	0.57752
OUCS0134/20200226/2.png	extension	TRUE	NOUCS0134	245.526	239.239	0.962848	0.938191	-1.77147	-1.36803	0.403444	-18.2629	-16.6472	1.61567	2.01911	-16.4914	-15.2792	1.21222	0.938191	1.21222
OUCS0135/20151019/2.png	extension		NOUCS0135	240.667	249.057	0.943791	0.976693	4.81355	2.1356	-2.67795	-25.9744	-27.6595	-1.68513	4.36308	-30.7879	-29.7951	0.992815	0.943791	0.992815
OUCS0135/20200617/2.png	extension	TRUE	NOUCS0135	245.417	221.255	0.962418	0.867666	2.60256	3.70026	1.0977	-26.5651	-26.3206	0.244413	1.34211	-29.1676	-30.0209	-0.853285	0.867666	0.853285
OUCS0136/20180131/2.png	extension	TRUE	NOUCS0136	245.962	247.817	0.964558	0.97183	22.6646	23.0791	0.414521	-27.0405	-24.2231	2.81744	3.23196	-49.7051	-47.3022	2.40292	0.964558	2.40292
OUCS0137/20151118/2.png	extension		NOUCS0137	242.407	246.094	0.950615	0.965076	14.7746	14.3914	-0.383102	-30.9638	-32.7302	-1.76644	2.14954	-45.7383	-47.1216	-1.38333	0.950615	1.38333
OUCS0137/20160608/1.png	extension	TRUE	NOUCS0137	250.315	243.708	0.981627	0.955719	10.5126	10.0082	-0.504439	-35.0419	-35.0331	0.00879506	0.513234	-45.5546	-45.0413	0.513234	0.955719	0.513234
OUCS0138/20170215/2.png	extension		NOUCS0138	242.161	246.651	0.949652	0.967258	-5.95713	-5.44568	0.51145	-18.2928	-19.567	-1.27419	1.78564	-12.3356	-14.1213	-1.78564	0.949652	1.78564
OUCS0138/20190626/2.png	extension	TRUE	NOUCS0138	234.809	154.014	0.920819	0.603978	-18.0939	-18.4138	-0.31994	-25.6652	-23.4727	2.19248	2.51242	-7.57128	-5.05886	2.51242	0.603978	2.51242
OUCS0139/20160706/2.png	extension	TRUE	NOUCS0139	233.397	170.355	0.915283	0.668058	-8.97263	-11.1321	-2.15946	-25.0169	-30.5513	-5.53442	7.69388	-16.0443	-19.4192	-3.37495	0.668058	3.37495
OUCS0140/20170626/2.png	extension		NOUCS0140	248.312	244.417	0.973775	0.958497	-2.1211	-3.78722	-1.66612	-35.6901	-37.4194	-1.72933	3.39545	-33.569	-33.6322	-0.0632057	0.958497	0.0632057
OUCS0140/20200108/2.png	extension	TRUE	NOUCS0140	250.491	244.929	0.982317	0.960504	-7.85331	-7.76455	0.0887663	-31.6447	-34.581	-2.93634	3.02511	-23.7913	-26.8165	-3.02511	0.960504	3.02511
OUCS0141/20170331/2.png	extension		NOUCS0141	232.685	238	0.912491	0.933333	-16.2602	-21.0845	-4.82428	-20.3764	-22.195	-1.81858	6.64286	-4.11623	-1.11053	3.0057	0.912491	3.0057
OUCS0141/20190710/2.png	extension	TRUE	NOUCS0141	213.561	242.176	0.837496	0.949712	-18.6279	-20.8299	-2.20204	-20.6841	-20.6099	0.0741504	2.27619	-2.05622	0.219974	2.27619	0.837496	2.27619
OUCS0142/20160825/2.png	extension		NOUCS0142	219.81	237.932	0.861998	0.933068	-28.1014	-28.3182	-0.216877	-11.2225	-11.1191	0.103383	0.320259	16.8789	17.1992	0.320259	0.861998	0.320259
OUCS0142/20200916/2.png	extension	TRUE	NOUCS0142	221.597	231.547	0.869007	0.908026	-26.2587	-26.3174	-0.0587517	-5.41187	-6.1839	-0.772033	0.830784	20.8468	20.1335	-0.713281	0.869007	0.713281
OUCS0143/20200715/2.png	extension	TRUE	NOUCS0143	240.358	231.302	0.942581	0.907066	-12.5288	-9.31831	3.21049	-37.5191	-35.955	1.56407	4.77457	-24.9903	-26.6367	-1.64642	0.907066	1.64642
OUCS0144/20160520/2.png	extension	TRUE	NOUCS0144	243.453	229.911	0.954717	0.901611	-2.26795	-2.42033	-0.152374	-18.7681	-19.1006	-0.332536	0.484911	-16.5001	-16.6803	-0.180162	0.901611	0.180162
OUCS0144/20180502/2.png	extension	TRUE	NOUCS0144	248.031	230.338	0.972672	0.903288	1.7534	1.56496	-0.188441	-23.344	-19.4421	3.90194	4.09038	-25.0974	-21.007	4.09038	0.903288	4.09038
OUCS0145/20190612/2.png	extension	TRUE	NOUCS0145	249.895	203.143	0.979979	0.796639	-29.2192	-26.2786	2.94066	-33.1579	-32.6741	0.483783	3.42444	-3.93868	-6.39556	-2.45688	0.796639	2.45688
OUCS0146/20200108/2.png	extension	TRUE	NOUCS0146	241.472	230.157	0.946948	0.902576	-28.3008	-27.5098	0.790977	-35.1807	-33.6055	1.57521	2.36619	-6.87994	-6.09571	0.784238	0.902576	0.784238
OUCS0147/20161102/2.png	extension		NOUCS0147	231.435	213.106	0.90759	0.83571	-21.0775	-21.3858	-0.308324	-22.6519	-27.2647	-4.6128	4.92113	-1.5744	-5.87888	-4.30448	0.83571	4.30448
OUCS0147/20181128/2.png	extension	TRUE	NOUCS0147	233.613	217.493	0.916129	0.852912	-19.7223	-17.3321	2.39017	-8.46129	-13.1789	-4.71759	7.10776	11.261	4.15323	-7.10776	0.852912	7.10776
OUCS0148/20170315/2.png	extension		NOUCS0148	251.741	254.577	0.987219	0.998341	-8.82974	-9.40389	-0.574144	-20.879	-21.4785	-0.599495	1.17364	-12.0493	-12.0746	-0.0253511	0.987219	0.0253511
OUCS0148/20190605/2.png	extension	TRUE	NOUCS0148	250.458	244.184	0.98219	0.957583	-11.3099	-12.8051	-1.49519	-20.3231	-21.2629	-0.939722	2.43491	-9.0132	-8.45773	0.55547	0.957583	0.55547
OUCS0149/20180515/2.png	extension		NOUCS0149	240.636	101.39	0.943672	0.397607	2.29061	1.92868	-0.361929	-25.71	-19.8488	5.86114	6.22307	-28.0006	-21.7775	6.22307	0.397607	6.22307
OUCS0149/20200122/2.png	extension	TRUE	NOUCS0149	243.254	101.421	0.953938	0.39773	-18.8532	-19.5268	-0.673663	-38.7581	-35.5209	3.23724	3.9109	-19.9049	-15.994	3.9109	0.39773	3.9109
OUCS0150/20170425/2.png	extension		NOUCS0150	246.612	228.152	0.967106	0.894712	4.92711	1.52676	-3.40035	-23.8059	-22.5691	1.23684	4.6372	-28.7331	-24.0959	4.6372	0.894712	4.6372
OUCS0151/20170911/2.png	extension		NOUCS0151	239.772	240.222	0.940282	0.942048	-2.2605	-4.00406	-1.74356	-14.4898	-17.3431	-2.85333	4.59689	-12.2293	-13.339	-1.10978	0.940282	1.10978
OUCS0151/20200212/2.png	extension	TRUE	NOUCS0151	242.891	239.4	0.952513	0.938824	-4.13467	-3.4713	0.663368	-23.9625	-26.3781	-2.41556	3.07893	-19.8278	-22.9067	-3.07893	0.938824	3.07893
OUCS0152/20171206/2.png	extension		NOUCS0152	200.2	247.111	0.785098	0.969063	12.5288	15.5428	3.01394	-10.4692	-8.80008	1.6691	4.68304	-22.998	-24.3428	-1.34484	0.785098	1.34484
OUCS0152/20200108/2.png	extension	TRUE	NOUCS0152	222.022	244.079	0.870673	0.957174	-3.06649	-3.7507	-0.684215	-11.853	-11.4312	0.421815	1.10603	-8.78652	-7.68049	1.10603	0.870673	1.10603
OUCS0153/20180221/0.png	extension		NOUCS0153	235.5	245.265	0.923529	0.961825	-42.5634	-40.2857	2.27765	-24.3765	-26.6189	-2.2424	4.52005	18.1869	13.6668	-4.52005	0.923529	4.52005
OUCS0153/20180221/2.png	extension		NOUCS0153	246.891	244.654	0.9682	0.959427	-73.0725	-70.2578	2.81472	-34.5484	-35.2149	-0.666578	3.4813	38.5241	35.0428	-3.4813	0.959427	3.4813
OUCS0154/20180328/2.png	extension		NOUCS0154	233.743	119.529	0.916639	0.468743	-18.4349	-18.801	-0.366087	-27.8104	-26.8079	1.00248	1.36856	-9.37547	-8.0069	1.36856	0.468743	1.36856
OUCS0154/20190724/2.png	extension	TRUE	NOUCS0154	235.77	190.519	0.924589	0.747133	-10.9541	-12.8682	-1.91417	-24.5816	-24.8368	-0.255268	2.16944	-13.6275	-11.9686	1.6589	0.747133	1.6589
OUCS0155/20180424/2.png	extension		NOUCS0155	252.969	219.045	0.992036	0.859002	-4.03771	-2.55653	1.48118	-14.7692	-16.56	-1.79078	3.27197	-10.7315	-14.0035	-3.27197	0.859002	3.27197
OUCS0155/20191127/2.png	extension	TRUE	NOUCS0155	247.891	225.844	0.97212	0.885662	-9.46232	-9.65195	-0.189631	-23.7723	-18.1965	5.57582	5.76545	-14.31	-8.54458	5.76545	0.885662	5.76545
OUCS0156/20180629/2.png	extension		NOUCS0156	232.807	250.934	0.912969	0.984057	25.8519	24.2021	-1.64978	-14.5536	-11.8114	2.74213	4.39191	-40.4054	-36.0135	4.39191	0.912969	4.39191
OUCS0156/20200205/2.png	extension	TRUE	NOUCS0156	239.18	247.345	0.937962	0.96998	10.5735	8.67355	-1.89997	-14.7827	-15.9511	-1.16839	3.06836	-25.3562	-24.6247	0.731581	0.937962	0.731581
OUCS0157/20180813/2.png	extension		NOUCS0157	245.333	216.222	0.962092	0.84793	-27.5746	-29.1516	-1.57706	-45.4584	-39.8103	5.64807	7.22513	-17.8838	-10.6587	7.22513	0.84793	7.22513
OUCS0157/20190403/2.png	extension	TRUE	NOUCS0157	246.567	231.847	0.966928	0.909206	-13.4486	-14.5132	-1.06461	-29.1241	-32.3764	-3.25234	4.31695	-15.6754	-17.8632	-2.18773	0.909206	2.18773
OUCS0158/20180710/2.png	extension		NOUCS0158	237.032	221.5	0.929538	0.868627	-20.6182	-21.0379	-0.419664	-32.7352	-30.4599	2.27535	2.69502	-12.117	-9.42202	2.69502	0.868627	2.69502
OUCS0158/20191009/2.png	extension	TRUE	NOUCS0158	239.8	213.281	0.940392	0.836395	-23.1357	-22.9442	0.191481	-29.7449	-34.8728	-5.12788	5.31936	-6.60918	-11.9285	-5.31936	0.836395	5.31936
OUCS0159/20180724/2.png	extension		NOUCS0159	243.375	188.763	0.954412	0.740246	-0.881404	-3.80064	-2.91924	-32.7352	-28.1904	4.54478	7.46402	-31.8538	-24.3898	7.46402	0.740246	7.46402
OUCS0159/20200311/2.png	extension	TRUE	NOUCS0159	237.636	153.726	0.931907	0.602846	-8.24632	-10.4659	-2.21957	-35.7274	-23.172	12.5554	14.775	-27.4811	-12.7061	14.775	0.602846	14.775
OUCS0161/20191105/1.png	extension		NOUCS0161	225.741	208.891	0.885258	0.819182	-9.01932	-10.1668	-1.14744	-38.5653	-39.9342	-1.36889	2.51634	-29.5459	-29.7674	-0.221452	0.819182	0.221452
OUCS0162/20191111/2.png	extension		NOUCS0162	224.34	204.096	0.879766	0.800377	-23.6631	-27.833	-4.16988	-26.85	-27.5496	-0.699632	4.86951	-3.18683	0.283422	3.47025	0.800377	3.47025
OUCS0165/20191002/1.png	extension	TRUE	NOUCS0165	236.103	185	0.925892	0.72549	-39.1933	-41.615	-2.42168	-24.3937	-26.4692	-2.07551	4.49719	14.7995	15.1457	0.346176	0.72549	0.346176
OUCS0167/20190702/1.png	extension		NOUCS0167	231.946	212.7	0.909594	0.834118	1.09163e-10	-3.92122	-3.92122	-35.6901	-34.4888	1.20123	5.12245	-35.6901	-30.5676	5.12245	0.834118	5.12245
OUCS0169/20200129/2.png	extension		NOUCS0169	235.333	247.362	0.922876	0.970046	11.4695	10.177	-1.29257	-32.0926	-29.8654	2.22716	3.51973	-43.5621	-40.0424	3.51973	0.922876	3.51973
OUCS0170/20200908/1.png	extension		NOUCS0170	242.723	253.809	0.951856	0.995327	-16.049	-14.6387	1.41034	-36.1193	-34.9473	1.17205	2.58239	-20.0703	-20.3086	-0.23829	0.951856	0.23829
OUCS0171/20191210/1.png	extension		NOUCS0171	246.681	248.244	0.967376	0.973505	11.853	13.1185	1.26547	-36.3844	-38.625	-2.24069	3.50616	-48.2374	-51.7435	-3.50616	0.967376	3.50616
OUCS0174/20191002/1.png	extension	TRUE	NOUCS0174	239.26	219.93	0.938275	0.86247	-30.2564	-29.6549	0.601522	-52.5494	-53.0317	-0.482303	1.08382	-22.293	-23.3768	-1.08382	0.86247	1.08382
OUCS0175/20200812/2.png	extension	TRUE	NOUCS0175	237.316	239.969	0.93065	0.941056	-21.6951	-20.7056	0.989521	-16.9908	-16.5141	0.476691	1.46621	4.70429	4.19146	-0.51283	0.93065	0.51283
OUCS0176/20190625/2.png	extension	TRUE	NOUCS0176	247.709	210.269	0.971408	0.824585	-24.8804	-23.134	1.74635	-42.4209	-42.0247	0.396124	2.14247	-17.5405	-18.8907	-1.35022	0.824585	1.35022
OUCS0180/20190716/2.png	extension		NOUCS0180	251.104	241.636	0.984722	0.947594	5.06362	5.72987	0.666256	-25.9423	-25.6906	0.251653	0.917909	-31.0059	-31.4205	-0.414603	0.947594	0.414603
OUCS0181/20191211/0.png	extension		NOUCS0181	242.966	232.698	0.952808	0.912542	-11.7386	-12.3917	-0.653141	-38.1281	-41.5311	-3.40302	4.05616	-26.3895	-29.1394	-2.74987	0.912542	2.74987
OUCS0182/20190612/2.png	extension		NOUCS0182	220.638	245.6	0.865247	0.963137	1.24536	-1.75295	-2.99832	-20.709	-19.4525	1.25656	4.25487	-21.9544	-17.6995	4.25487	0.865247	4.25487
OUCS0183/20191115/2.png	extension	TRUE	NOUCS0047	237.192	243.296	0.930166	0.954103	-7.03794	-9.17655	-2.1386	-28.3457	-26.396	1.94972	4.08833	-21.3078	-17.2194	4.08833	0.930166	4.08833
OUCS0184/20200121/2.png	extension		NOUCS0184	210.673	195.025	0.82617	0.764804	-16.0736	-11.7061	4.36747	-50.9374	-56.5155	-5.57805	9.94553	-34.8638	-44.8094	-9.94553	0.764804	9.94553
OUCS0185/20200515/2.png	extension	TRUE	NOUCS0185	248.348	240.84	0.973913	0.944471	-12.6086	-10.7817	1.82691	-5.31455	-4.90325	0.411296	2.23821	7.29406	5.87845	-1.41561	0.944471	1.41561
OUCS0186/20190902/2.png	extension		NOUCS0186	248.532	238.16	0.974635	0.933961	10.008	10.3697	0.361754	-23.8243	-23.4319	0.392349	0.754103	-33.8322	-33.8016	0.0305954	0.933961	0.0305954
OUCS0187/20191009/2.png	extension		NOUCS0187	240.698	234.193	0.943914	0.918404	10.4915	10.2015	-0.289988	-18.4349	-17.882	0.552987	0.842976	-28.9264	-28.0835	0.842976	0.918404	0.842976
OUCS0188/20190801/2.png	extension		NOUCS0188	233.957	232.086	0.91748	0.910142	-11.6894	-4.04336	7.64601	-25.796	-25.697	0.0990271	7.74504	-14.1067	-21.6536	-7.54698	0.910142	7.54698
OUCS0189/20191002/2.png	extension		NOUCS0189	232.44	247.717	0.911529	0.971439	22.5814	21.2786	-1.30286	-23.8243	-22.9052	0.919093	2.22195	-46.4057	-44.1837	2.22195	0.911529	2.22195
OUCS0190/20190730/2.png	extension		NOUCS0190	248.319	225.745	0.973801	0.885275	-30.556	-31.5506	-0.994635	-48.7241	-49.6979	-0.973802	1.96844	-18.1681	-18.1473	0.0208338	0.885275	0.0208338
OUCS0191/20200728/1.png	extension		NOUCS0191	245.17	242.038	0.96145	0.94917	14.5603	12.6902	-1.87006	-24.9439	-24.4674	0.476549	2.34661	-39.5042	-37.1576	2.34661	0.94917	2.34661
OUCS0193/20190508/2.png	extension	TRUE	NOUCS0193	251.648	243.607	0.986855	0.955322	-11.1429	-11.503	-0.360154	-36.4692	-35.4182	1.05102	1.41117	-25.3263	-23.9152	1.41117	0.955322	1.41117
OUCS0194/20210416/2.png	extension		NOUCS0194	243.904	237.306	0.956486	0.930612	10.8139	9.68884	-1.12503	-37.3039	-33.7518	3.55218	4.67721	-48.1178	-43.4406	4.67721	0.930612	4.67721
OUCS0195/20200626/2.png	extension		NOUCS0195	252.196	240.2	0.989004	0.941961	-28.3457	-28.5429	-0.197163	-5.97432	-7.4105	-1.43618	1.63334	22.3714	21.1324	-1.23901	0.941961	1.23901
OUCS0196/20210405/2.png	extension		NOUCS0196	248.135	234.357	0.973077	0.919048	-16.8375	-17.7858	-0.948373	-23.8865	-24.3876	-0.501092	1.44946	-7.04903	-6.60175	0.447282	0.919048	0.447282
OUCS0197/20210312/2.png	extension		NOUCS0021	224.255	239.689	0.87943	0.939955	5.2624	8.31913	3.05674	-6.20345	-7.43179	-1.22834	4.28508	-11.4658	-15.7509	-4.28508	0.87943	4.28508
OUCS0198/20200527/2.png	extension	TRUE	NOUCS0198	222.28	132.968	0.871686	0.521442	-26.2114	-31.6788	-5.46739	-30.5297	-37.7917	-7.26201	12.7294	-4.31833	-6.11295	-1.79462	0.521442	1.79462
OUCS0199/20210406/1.png	extension		NOUCS0199	236	198.769	0.92549	0.779487	-13.3925	-11.1494	2.24306	-32.7352	-30.3214	2.41384	4.6569	-19.3427	-19.1719	0.17078	0.779487	0.17078
OUCS0200/20200430/2.png	extension		NOUCS0200	243.306	236.07	0.954142	0.925764	-7.98933	-5.01081	2.97852	-50.9469	-40.3369	10.61	13.5885	-42.9575	-35.326	7.63149	0.925764	7.63149
OUCS0201/20200325/2.png	extension	TRUE	NOUCS0201	246.172	199.338	0.965382	0.781719	-6.00901	-5.43246	0.57655	0.784825	1.17444	0.389614	0.966164	6.79383	6.60689	-0.186936	0.781719	0.186936
OUCS0202/20200123/2.png	extension		NOUCS0202	234.853	248.875	0.920992	0.97598	-9.78241	-11.1653	-1.38292	-37.2553	-37.3096	-0.0543496	1.43727	-27.4729	-26.1443	1.32857	0.920992	1.32857
OUCS0204/20191030/2.png	extension	TRUE	NOUCS0204	240.233	241.875	0.942088	0.948529	2.2026	0.766106	-1.43649	-21.4477	-19.9543	1.49339	2.92988	-23.6503	-20.7205	2.92988	0.942088	2.92988
OUCS0206/20190926/2.png	extension		NOUCS0206	243.729	241.886	0.955801	0.948574	4.844	5.62529	0.781286	-39.5077	-40.1257	-0.617981	1.39927	-44.3517	-45.7509	-1.39927	0.948574	1.39927
OUCS0208/20191204/2.png	extension		NOUCS0208	240.611	252.542	0.943573	0.990362	26.9395	23.55	-3.38955	-17.1027	-19.5752	-2.47249	5.86204	-44.0423	-43.1252	0.917062	0.943573	0.917062
OUCS0209/20200116/1.png	extension		NOUCS0209	229.132	195.443	0.898558	0.766442	11.1547	6.81143	-4.34323	-23.3852	-22.0106	1.37458	5.71781	-34.5399	-28.8221	5.71781	0.766442	5.71781
OUCS0211/20191023/2.png	extension		NOUCS0211	249.386	249.691	0.977984	0.97918	-6.05419	-7.7491	-1.69491	-26.222	-26.8338	-0.611785	2.30669	-20.1678	-19.0847	1.08312	0.977984	1.08312
OUCS0212/20210323/1.png	extension		NOUCS0212	243.66	220.05	0.955531	0.862941	-11.482	-13.3465	-1.86452	-41.4237	-40.3852	1.0385	2.90302	-29.9417	-27.0387	2.90302	0.862941	2.90302
OUCS0213/20200401/1.png	extension	TRUE	NOUCS0213	225.189	240.698	0.883093	0.943912	12.7244	4.22505	-8.49931	-37.875	-37.14	0.734954	9.23426	-50.5993	-41.3651	9.23426	0.883093	9.23426
OUCS0214/20201117/2.png	extension		NOUCS0214	246.111	235.468	0.965142	0.923404	11.1292	8.65216	-2.47703	-35.4457	-33.6661	1.77957	4.25659	-46.5749	-42.3183	4.25659	0.923404	4.25659
OUCS0215/20191106/2.png	extension		NOUCS0215	231.203	233.148	0.90668	0.914304	1.54816	0.999844	-0.548313	-12.875	-10.9508	1.92418	2.47249	-14.4232	-11.9507	2.47249	0.90668	2.47249
OUCS0216/20201014/2.png	extension		NOUCS0001	246.017	245.919	0.964771	0.96439	7.53945	9.3178	1.77836	-13.5232	-14.377	-0.853806	2.63216	-21.0626	-23.6948	-2.63216	0.96439	2.63216
OUCS0217/20191113/2.png	extension		NOUCS0002	246.412	222.2	0.966321	0.871373	-20.3532	-17.7974	2.5558	4.39871	4.44869	0.0499841	2.60578	24.7519	22.2461	-2.50582	0.871373	2.50582
OUCS0218/20200623/2.png	extension		NOUCS0218	253.095	226.607	0.99253	0.888653	1.54816	1.24853	-0.29963	-17.5924	-19.1781	-1.58568	1.88531	-19.1406	-20.4266	-1.28605	0.888653	1.28605
OUCS0219/20191216/1.png	extension		NOUCS0219	250.609	246.857	0.982779	0.968067	21.2505	21.7453	0.494747	-18.9967	-18.8085	0.188134	0.68288	-40.2472	-40.5538	-0.306613	0.968067	0.306613
OUCS0220/20201111/2.png	extension		NOUCS0220	244.476	110.427	0.95873	0.433046	-19.3232	-19.7865	-0.463349	-10.6603	-9.40902	1.25133	1.71468	8.66284	10.3775	1.71468	0.433046	1.71468
OUCS0223/20210128/2.png	extension		NOUCS0223	246.404	225.31	0.96629	0.883567	-6.76617	-5.41317	1.35301	-36.5525	-39.9875	-3.43506	4.78807	-29.7863	-34.5744	-4.78807	0.883567	4.78807
OUCS0224/20191017/2.png	extension		NOUCS0224	247.86	248.894	0.972	0.976053	2.77022	3.5438	0.773586	-33.4533	-34.4888	-1.03549	1.80908	-36.2235	-38.0326	-1.80908	0.972	1.80908
OUCS0225/20200331/1.png	extension	TRUE	NOUCS0225	241.5	238.771	0.947059	0.936356	7.72183	3.29269	-4.42914	-21.2974	-21.3248	-0.0274151	4.45656	-29.0192	-24.6175	4.40173	0.936356	4.40173
OUCS0227/20200121/1.png	extension		NOUCS0227	235.041	250.614	0.921729	0.9828	1.94149	1.65666	-0.284825	-28.9888	-30.5499	-1.56108	1.84591	-30.9303	-32.2066	-1.27626	0.921729	1.27626
OUCS0228/20200610/2.png	extension	TRUE	NOUCS0048	251.241	236.396	0.985258	0.927042	1.7357	1.51262	-0.22308	-33.6901	-33.7778	-0.0877692	0.310849	-35.4258	-35.2905	0.135311	0.927042	0.135311
OUCS0229/20200127/1.png	extension		NOUCS0229	247.577	219.053	0.97089	0.85903	14.4703	14.2047	-0.265625	-17.4472	-17.5675	-0.120279	0.385904	-31.9175	-31.7721	0.145346	0.85903	0.145346
OUCS0230/20191202/1.png	extension		NOUCS0230	245.647	242.32	0.963322	0.950275	9.98183	10.408	0.4262	-28.1416	-29.12	-0.97844	1.40464	-38.1234	-39.5281	-1.40464	0.950275	1.40464
OUCS0231/20200821/2.png	extension	TRUE	NOUCS0231	247.9	243.726	0.972157	0.955787	0.489696	-2.57564	-3.06533	-12.0948	-12.4532	-0.358395	3.42373	-12.5845	-9.87752	2.70694	0.955787	2.70694
OUCS0232/20200203/1.png	extension		NOUCS0232	250.268	234.127	0.981443	0.918146	17.1759	15.5736	-1.60232	-24.6506	-18.4616	6.18895	7.79127	-41.8265	-34.0352	7.79127	0.918146	7.79127
OUCS0233/20200324/2.png	extension		NOUCS0233	252.558	240.349	0.990424	0.942544	28.9092	28.8216	-0.0875622	-38.7061	-34.3139	4.39215	4.47971	-67.6152	-63.1355	4.47971	0.942544	4.47971
OUCS0234/20201005/1.png	extension		NOUCS0234	249.358	244.865	0.977876	0.960256	6.77566	3.41631	-3.35935	-11.5237	-13.2328	-1.70906	5.06841	-18.2994	-16.6491	1.65029	0.960256	1.65029
OUCS0235/20210329/1.png	extension		NOUCS0235	251.574	246.608	0.986567	0.96709	11.7882	12.5112	0.722981	-25.994	-24.1139	1.88013	2.60311	-37.7822	-36.625	1.15715	0.96709	1.15715
OUCS0236/20200616/1.png	extension		NOUCS0236	250.302	229.018	0.981576	0.898109	1.12993e-10	-1.44806	-1.44806	-22.8133	-22.4141	0.39924	1.8473	-22.8133	-20.966	1.8473	0.898109	1.8473
OUCS0237/20190828/2.png	extension		NOUCS0237	182.314	215.853	0.714956	0.846482	5.5722	-3.0073	-8.5795	-14.2068	-16.3006	-2.09387	10.6734	-19.779	-13.2933	6.48563	0.714956	6.48563
OUCS0239/20201216/2.png	extension		NOUCS0239	243.19	245.814	0.953688	0.963976	-0.436646	-4.72575	-4.28911	-29.6667	-30.4264	-0.759696	5.0488	-29.2301	-25.7007	3.52941	0.953688	3.52941
OUCS0240/20200226/2.png	extension	TRUE	NOUCS0049	245.231	241.453	0.961689	0.946874	1.03224	-0.10854	-1.14078	-19.3348	-17.8312	1.50361	2.64439	-20.3671	-17.7227	2.64439	0.946874	2.64439
OUCS0241/20190723/1.png	extension		NOUCS0241	248.051	248.025	0.97275	0.972647	27.8973	28.4055	0.508189	-38.1572	-35.9414	2.21588	2.72407	-66.0545	-64.3468	1.70769	0.972647	1.70769
OUCS0242/20191216/1.png	extension		NOUCS0242	248.755	235.984	0.97551	0.925429	21.9606	19.465	-2.4956	-15.6682	-16.6189	-0.950762	3.44636	-37.6287	-36.0839	1.54483	0.925429	1.54483
OUCS0243/20210224/2.png	extension		NOUCS0243	245.554	231.031	0.962955	0.906005	-3.62148	-2.29664	1.32484	2.46282	1.7408	-0.722014	2.04686	6.0843	4.03744	-2.04686	0.906005	2.04686
OUCS0244/20201027/2.png	extension		NOUCS0244	237.517	118.722	0.93144	0.465577	4.08562	2.08739	-1.99823	-30.0333	-25.2733	4.76002	6.75825	-34.1189	-27.3606	6.75825	0.465577	6.75825
OUCS0245/20200617/2.png	extension		NOUCS0245	247	250.596	0.968627	0.982731	-16.8986	-17.1973	-0.298623	-16.2849	-19.9444	-3.65949	3.95811	0.613726	-2.74714	-3.36087	0.968627	3.36087
OUCS0246/20210113/2.png	extension		NOUCS0246	247.839	248.727	0.971919	0.975401	1.09943e-10	-0.742928	-0.742928	-25.9892	-26.3628	-0.373568	1.1165	-25.9892	-25.6199	0.36936	0.971919	0.36936
OUCS0247/20191125/2.png	extension		NOUCS0247	244.976	249.057	0.960689	0.976693	28.6105	30.9534	2.34294	-9.84113	-10.2759	-0.434766	2.77771	-38.4516	-41.2293	-2.77771	0.960689	2.77771
OUCS0248/20190827/1.png	extension		NOUCS0248	248.804	252.083	0.975702	0.988562	13.5704	12.2233	-1.34709	-34.4519	-28.7681	5.68382	7.0309	-48.0224	-40.9915	7.0309	0.975702	7.0309
OUCS0250/20201009/1.png	extension		NOUCS0250	244.354	243.24	0.958252	0.953882	20.2565	17.7072	-2.54929	-24.5998	-23.4097	1.19006	3.73934	-44.8563	-41.1169	3.73934	0.953882	3.73934
OUCS0251/20201104/2.png	extension		NOUCS0251	252.38	230.357	0.989725	0.903361	-9.78241	-9.59486	0.187543	-48.8713	-48.9901	-0.118882	0.306425	-39.0888	-39.3953	-0.306425	0.903361	0.306425
OUCS0252/20200306/1.png	extension		NOUCS0252	251.98	254.435	0.988157	0.997783	2.86241	2.3219	-0.540501	-30.5792	-28.2845	2.29472	2.83522	-33.4416	-30.6064	2.83522	0.988157	2.83522
OUCS0253/20200629/2.png	extension	TRUE	NOUCS0253	248.625	248.492	0.975	0.97448	-7.81529	-7.6849	0.130393	-14.3814	-14.6581	-0.276714	0.407107	-6.5661	-6.97321	-0.407107	0.97448	0.407107
OUCS0254/20201215/1.png	extension		NOUCS0254	250.62	242.364	0.982824	0.950446	-3.22452	-2.00479	1.21973	-40.6013	-41.0895	-0.488176	1.70791	-37.3768	-39.0847	-1.70791	0.950446	1.70791
OUCS0255/20191111/2.png	extension		NOUCS0255	246.735	252.119	0.967589	0.988702	-30.1137	-32.4265	-2.31273	-19.5367	-20.4596	-0.922953	3.23568	10.5771	11.9669	1.38977	0.967589	1.38977
OUCS0257/20200602/2.png	extension		NOUCS0257	250.356	250.42	0.981786	0.982039	1.90915	-1.43	-3.33915	-10.4915	-10.5053	-0.0137939	3.35294	-12.4006	-9.07527	3.32535	0.981786	3.32535
OUCS0258/20191113/2.png	extension		NOUCS0050	242.222	224.529	0.949891	0.880507	-7.19923	-12.0647	-4.86547	-20.0372	-25.6901	-5.65288	10.5183	-12.838	-13.6254	-0.787411	0.880507	0.787411
OUCS0259/20190520/1.png	extension		NOUCS0259	251.913	247.673	0.987894	0.971269	1.59114	-0.0470004	-1.63814	-19.5583	-17.2114	2.34685	3.98499	-21.1494	-17.1644	3.98499	0.971269	3.98499
OUCS0260/20200203/2.png	extension		NOUCS0260	248.333	244.51	0.973856	0.958862	16.631	16.4854	-0.14559	-9.46232	-9.89208	-0.429757	0.575347	-26.0933	-26.3774	-0.284167	0.958862	0.284167
OUCS0261/20191128/1.png	extension		NOUCS0261	241.34	251.413	0.946433	0.985934	10.6197	12.3819	1.76223	-29.7449	-30.8239	-1.07899	2.84123	-40.3645	-43.2058	-2.84123	0.946433	2.84123
OUCS0262/20201120/2.png	extension		NOUCS0262	242.706	249.643	0.951788	0.978992	6.04409	2.99529	-3.0488	-46.9749	-46.3699	0.60505	3.65385	-53.019	-49.3652	3.65385	0.951788	3.65385
OUCS0263/20210121/2.png	extension		NOUCS0263	234.519	249.229	0.919683	0.977369	15.4885	13.8433	-1.64518	-27.6721	-25.9531	1.71897	3.36415	-43.1606	-39.7964	3.36415	0.919683	3.36415
OUCS0264/20200318/2.png	extension	TRUE	NOUCS0051	248.509	236.797	0.974547	0.928614	-5.33216	-3.36326	1.9689	-18.2394	-19.2018	-0.962363	2.93126	-12.9072	-15.8385	-2.93126	0.928614	2.93126
OUCS0265/20210427/1.png	extension		NOUCS0265	226.32	214.745	0.887529	0.842136	11.1649	19.5725	8.40762	-28.0339	-35.3273	-7.29346	15.7011	-39.1987	-54.8998	-15.7011	0.842136	15.7011
OUCS0266/20200217/1.png	extension		NOUCS0266	252.319	253.905	0.989487	0.995705	-8.6955	-10.2465	-1.55105	-26.0296	-28.4612	-2.43158	3.98263	-17.3341	-18.2146	-0.880535	0.989487	0.880535
OUCS0267/20200309/1.png	extension		NOUCS0267	241.311	204.018	0.94632	0.800071	-6.27108	-4.03074	2.24033	-21.2505	-26.6001	-5.34963	7.58996	-14.9794	-22.5694	-7.58996	0.800071	7.58996
OUCS0268/20201223/2.png	extension		NOUCS0268	249.604	212.673	0.978838	0.834014	-4.82077	-5.7692	-0.948432	-23.2789	-21.5174	1.76156	2.70999	-18.4582	-15.7482	2.70999	0.834014	2.70999
OUCS0269/20200428/1.png	extension		NOUCS0269	236.891	249.913	0.928984	0.980051	8.02724	10.863	2.83573	-34.0609	-34.4315	-0.370611	3.20634	-42.0881	-45.2945	-3.20634	0.928984	3.20634
OUCS0270/20200617/2.png	extension	TRUE	NOUCS0270	214.822	210.25	0.84244	0.82451	-14.6973	-16.2787	-1.58135	-15.4885	-11.7303	3.75821	5.33956	-0.791182	4.54838	5.33956	0.82451	5.33956
OUCS0271/20200930/2.png	extension		NOUCS0271	253.836	243.762	0.995436	0.955929	-1.99788	-1.84225	0.155633	-13.3392	-17.4424	-4.10311	4.25874	-11.3414	-15.6001	-4.25874	0.955929	4.25874
OUCS0272/20191216/1.png	extension		NOUCS0272	248.458	250.704	0.974346	0.983152	20.1576	20.2171	0.0594483	-31.6447	-29.4706	2.17405	2.2335	-51.8023	-49.6877	2.1146	0.974346	2.1146
OUCS0273/20191105/1.png	extension		NOUCS0273	245.717	242.105	0.963598	0.949432	6.48307	3.99288	-2.49019	-40.6749	-39.4266	1.24834	3.73854	-47.158	-43.4195	3.73854	0.949432	3.73854
OUCS0274/20210413/2.png	extension		NOUCS0274	249.673	251.245	0.979112	0.985274	13.6097	14.804	1.19422	-25.2328	-25.9923	-0.759487	1.95371	-38.8426	-40.7963	-1.95371	0.979112	1.95371
OUCS0275/20200715/2.png	extension	TRUE	NOUCS0275	201.86	105.22	0.791608	0.412627	-50.9806	-49.3579	1.62267	-50.0425	-37.1712	12.8712	14.4939	0.938148	12.1867	11.2485	0.412627	11.2485
OUCS0276/20201109/2.png	extension		NOUCS0276	240.283	242.429	0.942285	0.9507	21.6823	19.6784	-2.00385	-12.3391	-13.6425	-1.30344	3.30729	-34.0214	-33.321	0.700415	0.942285	0.700415
OUCS0277/20200303/1.png	extension		NOUCS0277	235.612	225.804	0.92397	0.885507	3.14496	1.38379	-1.76117	-20.2565	-22.02	-1.76349	3.52467	-23.4014	-23.4037	-0.0023235	0.885507	0.0023235
OUCS0279/20190816/2.png	extension		NOUCS0279	238.796	236.352	0.936455	0.92687	1.93059	1.17009	-0.760496	-16.6992	-17.044	-0.344722	1.10522	-18.6298	-18.2141	0.415774	0.92687	0.415774
OUCS0282/20201126/2.png	extension		NOUCS0282	248.62	155.66	0.97498	0.610433	-14.5889	-14.4941	0.0948267	-30.8466	-30.0092	0.837423	0.93225	-16.2577	-15.5151	0.742597	0.610433	0.742597
OUCS0283/20190531/2.png	extension		NOUCS0283	247.55	239.483	0.970784	0.939148	14.4208	13.5382	-0.882568	-31.2184	-32.8054	-1.58695	2.46952	-45.6392	-46.3436	-0.704385	0.939148	0.704385
OUCS0285/20201028/2.png	extension	TRUE	NOUCS0053	241.926	247.897	0.948729	0.972143	9.05789	10.3513	1.2934	-16.1443	-19.8712	-3.72684	5.02024	-25.2022	-30.2225	-5.02024	0.948729	5.02024
OUCS0286/20190701/2.png	extension		NOUCS0286	248.362	251.957	0.973967	0.988068	12.6086	12.0267	-0.581932	-23.2946	-21.7616	1.53301	2.11494	-35.9032	-33.7882	2.11494	0.973967	2.11494
OUCS0287/20200701/2.png	extension		NOUCS0287	237.764	101.491	0.932406	0.398002	-24.3411	-26.1127	-1.77159	-37.1645	-30.7611	6.40336	8.17496	-12.8234	-4.64843	8.17496	0.398002	8.17496
OUCS0288/20190919/2.png	extension		NOUCS0003	248.016	242.054	0.972612	0.94923	1.80874	1.1438	-0.664935	-39.1226	-34.7895	4.33315	4.99809	-40.9313	-35.9333	4.99809	0.94923	4.99809
OUCS0289/20200826/2.png	extension		NOUCS0289	242.395	247.25	0.95057	0.969608	-0.881404	-0.624333	0.257071	-19.6538	-19.6563	-0.0024309	0.259502	-18.7724	-19.0319	-0.259502	0.95057	0.259502
OUCS0290/20190904/2.png	extension	TRUE	NOUCS0290	240.033	166.925	0.941307	0.654609	-28.4956	-29.7162	-1.22052	-31.4568	-25.5351	5.9217	7.14222	-2.96118	4.18104	7.14222	0.654609	7.14222
OUCS0292/20210125/2.png	extension		NOUCS0292	248.542	230.517	0.974676	0.903989	3.20949	4.87385	1.66436	-17.1403	-13.851	3.28931	4.95367	-20.3498	-18.7249	1.62495	0.903989	1.62495
OUCS0293/20200729/2.png	extension	TRUE	NOUCS0293	254.848	236.811	0.999403	0.928672	-0.98776	1.22907	2.21683	-2.56377	-1.25807	1.3057	3.52253	-1.57601	-2.48714	-0.91113	0.928672	0.91113
OUCS0294/20190905/2.png	extension		NOUCS0294	239.229	244.75	0.938154	0.959804	0.725224	1.45371	0.728485	-31.6075	-33.0037	-1.39619	2.12467	-32.3327	-34.4574	-2.12467	0.938154	2.12467
OUCS0297/20200317/1.png	extension		NOUCS0297	241.22	240.163	0.945961	0.941817	6.25403	6.39453	0.140497	-26.2319	-28.9339	-2.702	2.84249	-32.486	-35.3285	-2.84249	0.941817	2.84249
OUCS0298/20200930/2.png	extension	TRUE	NOUCS0054	243.529	215.8	0.955017	0.846275	-25.0169	-25.914	-0.89712	-23.0394	-22.8433	0.196145	1.09327	1.97746	3.07072	1.09327	0.846275	1.09327
OUCS0299/20200219/0.png	extension		NOUCS0299	225.38	211.691	0.883843	0.830161	-15.3955	-13.7112	1.68432	30.1243	11.3024	-18.8219	20.5062	45.5199	25.0136	-20.5062	0.830161	20.5062
OUCS0300/20191225/2.png	extension	TRUE	NOUCS0300	222.273	240.607	0.871658	0.943557	-7.0165	-2.16961	4.84689	-13.3925	-14.4518	-1.05931	5.9062	-6.376	-12.2822	-5.9062	0.871658	5.9062
OUCS0301/20200212/2.png	extension		NOUCS0301	241.333	221.042	0.946405	0.86683	16.2602	12.957	-3.30316	-21.3892	-18.8892	2.50003	5.80319	-37.6494	-31.8462	5.80319	0.86683	5.80319
OUCS0302/20191226/1.png	extension		NOUCS0302	247.209	246.167	0.969448	0.965359	32.8285	29.7373	-3.09125	-28.8108	-28.7509	0.0599434	3.15119	-61.6393	-58.4881	3.15119	0.965359	3.15119
OUCS0303/20200826/2.png	extension		NOUCS0303	252.432	251.511	0.989929	0.986316	-7.79208	-9.23464	-1.44256	-14.4067	-17.3084	-2.90168	4.34424	-6.61461	-8.07372	-1.45911	0.986316	1.45911
OUCS0304/20200818/1.png	extension		NOUCS0304	251.672	122.026	0.986951	0.478535	1.04163	1.70051	0.658884	-31.5348	-35.2785	-3.74371	4.40259	-32.5764	-36.979	-4.40259	0	4.40259
OUCS0306/20190528/2.png	extension		NOUCS0306	226.359	244.319	0.887682	0.958114	32.1523	27.4681	-4.68423	-20.1576	-20.4699	-0.31232	4.99655	-52.3099	-47.938	4.37191	0.887682	4.37191
OUCS0307/20190717/2.png	extension	TRUE	NOUCS0307	232.123	225.029	0.910287	0.882468	-1.62115	-5.2276	-3.60645	-14.3354	-14.265	0.0704472	3.6769	-12.7143	-9.03739	3.6769	0.882468	3.6769
OUCS0309/20200212/2.png	extension	TRUE	NOUCS0309	252.051	55.1667	0.988435	0.21634	-5.19443	-5.23683	-0.0424061	14.3493	-23.6053	-37.9546	37.997	19.5438	-18.3684	-37.9122	0.21634	37.9122
OUCS0312/20190513/1.png	extension		NOUCS0312	230.921	242.965	0.905573	0.952804	30.6773	33.7602	3.08292	-9.68879	-11.6666	-1.97784	5.06076	-40.3661	-45.4268	-5.06076	0.905573	5.06076
OUCS0314/20210315/2.png	extension		NOUCS0314	228.735	229.685	0.896999	0.900726	11.8887	10.8834	-1.0053	-2.5448	-8.21526	-5.67046	6.67576	-14.4335	-19.0986	-4.66516	0.896999	4.66516
OUCS0315/20210326/2.png	extension		NOUCS0315	248.296	252.292	0.973711	0.989379	12.6804	13.2504	0.569997	-39.8056	-35.9537	3.85186	4.42186	-52.486	-49.2041	3.28186	0.973711	3.28186
OUCS0316/20191112/1.png	extension		NOUCS0316	234.902	172.516	0.921183	0.676534	9.24611	9.22889	-0.0172206	-3.44739	-15.7881	-12.3407	12.3579	-12.6935	-25.017	-12.3235	0.676534	12.3235
OUCS0318/20200715/2.png	extension	TRUE	NOUCS0318	161.921	217.441	0.634985	0.85271	22.4259	-23.1619	-45.5877	3.40644	1.34347	-2.06297	47.6507	-19.0194	24.5053	43.5248	0	43.5248
OUCS0319/20190814/2.png	extension		NOUCS0319	249.857	239.941	0.979832	0.940946	16.06	16.5474	0.487438	5.96449	7.57576	1.61127	2.09871	-10.0955	-8.97166	1.12384	0.940946	1.12384
OUCS0320/20200714/1.png	extension		NOUCS0320	248.3	233.327	0.973725	0.915009	31.6755	29.8519	-1.82354	-17.8787	-14.7774	3.10128	4.92483	-49.5542	-44.6293	4.92483	0.915009	4.92483
OUCS0321/20190710/2.png	extension	TRUE	NOUCS0321	208	205.609	0.815686	0.806309	42.2073	-8.00892	-50.2162	-11.482	-1.44484	10.0372	60.2534	-53.6893	6.56409	60.2534	0	60.2534
OUCS0324/20191225/2.png	extension		NOUCS0324	253.348	251.192	0.993521	0.985068	-5.40379	-4.30561	1.09818	-27.451	-27.2517	0.199306	1.29749	-22.0472	-22.9461	-0.898874	0.985068	0.898874
OUCS0326/20210219/2.png	extension		NOUCS0326	242.298	246.286	0.950188	0.965826	-8.74616	-9.2708	-0.524634	-27.3682	-21.4056	5.96259	6.48723	-18.622	-12.1348	6.48723	0.950188	6.48723
OUCS0327/20200331/1.png	extension		NOUCS0327	250.261	242.431	0.981415	0.950711	22.1094	21.9536	-0.15586	-22.2176	-21.0773	1.1403	1.29616	-44.327	-43.0309	1.29616	0.950711	1.29616
OUCS0328/20210323/2.png	extension		NOUCS0328	254.714	254.72	0.99888	0.998902	-0.98776	-0.65582	0.33194	-29.4072	-27.4296	1.97756	2.3095	-28.4194	-26.7738	1.64562	0.99888	1.64562
OUCS0329/20190730/1.png	extension		NOUCS0329	250.585	252.528	0.982686	0.990307	10.9541	9.27196	-1.68211	-19.44	-18.4253	1.01469	2.69679	-30.3941	-27.6973	2.69679	0.982686	2.69679
OUCS0330/20200605/2.png	extension		NOUCS0330	242.344	211.077	0.950368	0.827753	-10.7131	-9.94168	0.771442	-51.1322	-43.7537	7.37856	8.15001	-40.4191	-33.812	6.60712	0.827753	6.60712
OUCS0331/20190522/1.png	extension		NOUCS0331	96.2558	27.4	0.377474	0.107451	1.07407e-10	3.19848	3.19848	11.1738	-16.3728	-27.5466	30.7451	11.1738	-19.5712	-30.7451	0	30.7451
OUCS0332/20201118/2.png	extension		NOUCS0332	252.213	242.151	0.98907	0.949612	-21.6309	-20.8885	0.742409	-32.5926	-33.1124	-0.519853	1.26226	-10.9617	-12.224	-1.26226	0.949612	1.26226
OUCS0334/20200610/2.png	extension		NOUCS0334	189.433	97.54	0.742876	0.38251	15.4612	7.50884	-7.95238	5.2739	-36.861	-42.1349	50.0872	-10.1873	-44.3698	-34.1825	0.38251	34.1825
OUCS0335/20191113/1.png	extension		NOUCS0335	249.158	204.672	0.97709	0.802637	-6.70984	-5.00924	1.70059	-24.1932	-28.4643	-4.27108	5.97167	-17.4834	-23.455	-5.97167	0.802637	5.97167
OUCS0336/20210209/1.png	extension		NOUCS0336	239.646	247.135	0.939788	0.969157	16.6992	16.6154	-0.0838205	-45	-43.1383	1.86174	1.94556	-61.6992	-59.7537	1.94556	0.939788	1.94556
OUCS0338/20201202/2.png	extension		NOUCS0338	246.846	250.92	0.968024	0.984	-1.34789	-1.17517	0.172715	-27.6721	-29.5927	-1.92062	2.09334	-26.3242	-28.4175	-2.09334	0.968024	2.09334
OUCS0339/20200930/2.png	extension		NOUCS0339	239.439	221.409	0.938978	0.868271	-5.46909	-3.76719	1.70191	-11.7683	-12.3673	-0.599008	2.30092	-6.29919	-8.60011	-2.30092	0.868271	2.30092
OUCS0340/20200608/1.png	extension		NOUCS0340	252.723	250.385	0.991072	0.9819	11.5922	13.3827	1.79049	-25.7307	-25.0151	0.715595	2.50609	-37.3229	-38.3978	-1.0749	0.9819	1.0749
OUCS0343/20200205/2.png	extension		NOUCS0343	253.041	247.917	0.992317	0.972222	-3.86546	-2.95533	0.910131	-20.7723	-19.5993	1.17294	2.08308	-16.9068	-16.644	0.262813	0.972222	0.262813
OUCS0344/20201209/2.png	extension	TRUE	NOUCS0057	242.667	189.404	0.951634	0.74276	-8.79741	-8.15604	0.641374	-34.6952	-33.6897	1.00545	1.64682	-25.8977	-25.5337	0.364077	0.74276	0.364077
OUCS0346/20191105/2.png	extension		NOUCS0346	236.591	250.1	0.927807	0.980784	1.95251	2.24241	0.289903	-35.7355	-38.0517	-2.31619	2.60609	-37.688	-40.2941	-2.60609	0.927807	2.60609
OUCS0347/20210119/1.png	extension		NOUCS0347	247.184	254.245	0.969348	0.997039	7.76517	9.6238	1.85863	-25.8368	-25.4692	0.367569	2.2262	-33.6019	-35.093	-1.49106	0.969348	1.49106
OUCS0348/20200310/1.png	extension		NOUCS0348	252.554	222.754	0.990406	0.873545	11.6503	12.9307	1.28035	-25.5815	-22.1918	3.38977	4.67012	-37.2318	-35.1224	2.10941	0.873545	2.10941
OUCS0349/20201119/2.png	extension		NOUCS0349	249.872	246.727	0.979892	0.967558	4.70785	4.66079	-0.0470661	-35.8628	-34.3701	1.49277	1.53983	-40.5707	-39.0309	1.53983	0.967558	1.53983
OUCS0350/20190522/1.png	extension		NOUCS0022	196.74	234.06	0.771529	0.917881	-27.8973	-21.5414	6.35592	-18.8247	-17.7442	1.08054	7.43646	9.07256	3.79718	-5.27538	0.771529	5.27538
OUCS0351/20200114/1.png	extension		NOUCS0351	235.473	235.855	0.923422	0.924922	14.8757	12.7026	-2.17305	-17.3189	-22.7508	-5.43186	7.6049	-32.1946	-35.4534	-3.25881	0.923422	3.25881
OUCS0352/20190918/2.png	extension		NOUCS0059	253.583	247.315	0.994444	0.969862	-16.0323	-15.5878	0.44449	-38.1909	-39.7068	-1.51588	1.96037	-22.1586	-24.119	-1.96037	0.969862	1.96037
OUCS0353/20190827/2.png	extension		NOUCS0353	246.422	245.595	0.966362	0.963116	-5.47737	-5.56344	-0.0860705	-41.6891	-45.1059	-3.41684	3.50291	-36.2117	-39.5425	-3.33077	0.963116	3.33077
OUCS0355/20190911/2.png	extension		NOUCS0355	246.943	238.509	0.968405	0.93533	0.971022	1.0397	0.0686813	-24.7174	-27.3152	-2.59774	2.66642	-25.6885	-28.3549	-2.66642	0.93533	2.66642
OUCS0356/20190802/2.png	extension		NOUCS0356	247.581	239.763	0.970904	0.940246	-11.4588	-10.5387	0.920057	-33.1356	-29.3786	3.75696	4.67702	-21.6769	-18.84	2.83691	0.940246	2.83691
OUCS0357/20200422/2.png	extension		NOUCS0357	240.98	246.167	0.94502	0.965359	18.4349	18.3257	-0.109202	-25.0169	-22.5112	2.50567	2.61487	-43.4518	-40.837	2.61487	0.94502	2.61487
OUCS0359/20190924/1.png	extension		NOUCS0359	241.453	242.894	0.946874	0.952524	8.61565	8.70681	0.0911609	-34.5923	-34.4199	0.172407	0.263568	-43.2079	-43.1267	0.0812462	0.946874	0.0812462
OUCS0362/20210308/1.png	extension		NOUCS0362	236.617	244.86	0.927908	0.960234	6.80905	7.14577	0.336718	-19.8321	-17.0648	2.7673	3.10402	-26.6412	-24.2106	2.43058	0.927908	2.43058
OUCS0363/20190612/2.png	extension		NOUCS0363	248.354	245.551	0.973938	0.962945	11.3099	12.7603	1.45034	-11.3099	-11.6867	-0.376796	1.82713	-22.6199	-24.447	-1.82713	0.962945	1.82713
OUCS0364/20200212/2.png	extension		NOUCS0060	240.897	232.021	0.944692	0.909886	-5.09212	-3.34114	1.75097	-40.7321	-36.3774	4.35467	6.10564	-35.64	-33.0363	2.60369	0.909886	2.60369
OUCS0365/20200205/2.png	extension		NOUCS0365	248.44	229.453	0.974275	0.899815	-0.674037	-1.41233	-0.738297	-25.0836	-25.0363	0.0473166	0.785613	-24.4096	-23.6239	0.785613	0.899815	0.785613
OUCS0367/20190603/1.png	extension		NOUCS0367	222.357	237.133	0.871989	0.929935	39.9204	36.8327	-3.0877	-19.8552	-19.1236	0.73166	3.81936	-59.7756	-55.9562	3.81936	0.871989	3.81936
OUCS0368/20201030/1.png	extension		NOUCS0368	241.179	250.186	0.945802	0.981122	16.9661	17.8307	0.864543	-21.8014	-25.1659	-3.36444	4.22899	-38.7676	-42.9965	-4.22899	0.945802	4.22899
OUCS0369/20201125/2.png	extension		NOUCS0369	240.51	250.308	0.943177	0.981599	6.5198	8.10704	1.58724	-35.7274	-36.274	-0.546634	2.13387	-42.2472	-44.3811	-2.13387	0.943177	2.13387
OUCS0372/20210317/2.png	extension		NOUCS0372	246.129	241.853	0.965212	0.948443	-7.46057	-8.19222	-0.731658	-15.5241	-18.3634	-2.8393	3.57096	-8.06354	-10.1712	-2.10765	0.948443	2.10765
OUCS0373/20200109/2.png	extension		NOUCS0373	252.796	208.021	0.991357	0.81577	10.2441	10.052	-0.19206	-26.5651	-30.0841	-3.51904	3.7111	-36.8091	-40.1361	-3.32698	0.81577	3.32698
OUCS0374/20200707/2.png	extension		NOUCS0374	218.692	250.542	0.857617	0.982516	1.63658	1.15664	-0.479941	5.11731	4.63476	-0.482553	0.962494	3.48074	3.47813	-0.00261221	0.857617	0.00261221
OUCS0375/20190827/1.png	extension		NOUCS0375	252.978	231.065	0.99207	0.906138	-1.59114	0.104144	1.69528	-30.9638	-31.7459	-0.782173	2.47746	-29.3726	-31.8501	-2.47746	0.906138	2.47746
OUCS0376/20200124/2.png	extension		NOUCS0376	235.04	202.061	0.921725	0.792397	6.41879	7.06294	0.644153	-29.1241	-33.1008	-3.97678	4.62093	-35.5428	-40.1638	-4.62093	0.792397	4.62093
OUCS0377/20191021/2.png	extension		NOUCS0377	248.216	222.328	0.973395	0.871873	17.4299	17.2112	-0.218658	-10.6965	-10.7992	-0.102714	0.321372	-28.1264	-28.0104	0.115944	0.871873	0.115944
OUCS0378/20190507/1.png	extension		NOUCS0378	248.674	242.4	0.975192	0.950588	16.3482	17.6857	1.33754	-46.2189	-43.1103	3.10861	4.44615	-62.567	-60.796	1.77107	0.950588	1.77107
OUCS0379/20200128/2.png	extension		NOUCS0379	239.745	236.429	0.940175	0.927171	11.9566	11.7673	-0.189265	-25.7505	-25.9119	-0.161446	0.350712	-37.7071	-37.6792	0.0278192	0.927171	0.0278192
OUCS0380/20191106/1.png	extension		NOUCS0380	246.457	252.549	0.966496	0.990388	-7.0165	-10.4591	-3.44258	-12.0426	-9.63455	2.40803	5.85061	-5.02607	0.824534	5.85061	0.966496	5.85061
OUCS0381/20200421/1.png	extension		NOUCS0381	244.692	237.714	0.959578	0.932213	14.0362	15.4303	1.39407	-26.5651	-26.8577	-0.292636	1.6867	-40.6013	-42.288	-1.6867	0.932213	1.6867
OUCS0382/20190724/0.png	extension		NOUCS0382	233.738	243.551	0.916621	0.955101	-17.3116	-17.5376	-0.22596	-22.0511	-21.8963	0.15479	0.380751	-4.73942	-4.35867	0.380751	0.916621	0.380751
OUCS0383/20200309/1.png	extension		NOUCS0383	246.1	225	0.965098	0.882353	9.21103	9.10736	-0.103667	-20.7256	-20.1594	0.566119	0.669786	-29.9366	-29.2668	0.669786	0.882353	0.669786
OUCS0384/20190925/2.png	extension		NOUCS0384	234.146	235.432	0.918219	0.923262	24.7012	23.8413	-0.859903	-30.9638	-34.8139	-3.85011	4.71001	-55.665	-58.6552	-2.99021	0.918219	2.99021
OUCS0385/20190820/1.png	extension	TRUE	NOUCS0385	243.643	167.036	0.955462	0.655045	5.64055	4.33461	-1.30594	-13.1575	-12.0468	1.11075	2.41669	-18.7981	-16.3814	2.41669	0.655045	2.41669
OUCS0386/20210310/2.png	extension		NOUCS0386	247.882	250.787	0.972088	0.983479	23.9625	21.3771	-2.58538	-21.2864	-21.4785	-0.192137	2.77752	-45.2489	-42.8557	2.39324	0.972088	2.39324
OUCS0386/20210310/5.png	extension		NOUCS0386	247.882	250.787	0.972088	0.983479	23.9625	21.3771	-2.58538	-20.8209	-21.4785	-0.65765	3.24303	-44.7834	-42.8557	1.92773	0.972088	1.92773
OUCS0387/20200210/1.png	extension		NOUCS0387	240.867	251.064	0.944575	0.984564	9.46232	8.54179	-0.920535	-19.1197	-20.3511	-1.23136	2.1519	-28.582	-28.8929	-0.310826	0.944575	0.310826
OUCS0387/20210219/1.png	extension		NOUCS0387	253.047	247.935	0.992339	0.972293	5.55297	7.68662	2.13365	-16.574	-18.84	-2.26598	4.39963	-22.127	-26.5266	-4.39963	0.972293	4.39963
OUCS0388/20200624/1.png	extension		NOUCS0388	248.17	246.8	0.973215	0.967843	5.33216	3.37871	-1.95345	-24.7273	-21.7918	2.9355	4.88895	-30.0595	-25.1705	4.88895	0.967843	4.88895
OUCS0388/20200624/3.png	extension		NOUCS0388	248.17	246.8	0.973215	0.967843	4.65335	3.37871	-1.27464	-23.7723	-21.7918	1.98053	3.25517	-28.4257	-25.1705	3.25517	0.967843	3.25517
OUCS0389/20200420/1.png	extension		NOUCS0389	247.082	227.451	0.968948	0.891965	11.441	10.17	-1.27101	-31.9448	-31.3669	0.577818	1.84882	-43.3858	-41.537	1.84882	0.891965	1.84882
OUCS0389/20200420/3.png	extension		NOUCS0389	247.082	227.451	0.968948	0.891965	11.0564	10.17	-0.886376	-30.9638	-31.3669	-0.403179	1.28955	-42.0202	-41.537	0.483198	0.891965	0.483198
OUCS0390/20190819/2.png	extension		NOUCS0390	245	237.655	0.960784	0.931979	-0.629599	-0.177566	0.452032	-16.4845	-18.0689	-1.58443	2.03646	-15.8549	-17.8913	-2.03646	0.931979	2.03646
OUCS0390/20210422/2.png	extension		NOUCS0390	250.831	224.051	0.983649	0.878631	2.48955	2.94067	0.451117	-13.2079	-17.5054	-4.29744	4.74856	-15.6975	-20.446	-4.74856	0.878631	4.74856
OUCS0391/20200218/1.png	extension		NOUCS0391	246.04	245.167	0.964863	0.961438	5.55297	1.16392	-4.38905	-19.9831	-23.1103	-3.12722	7.51627	-25.5361	-24.2742	1.26183	0.961438	1.26183
OUCS0391/20200218/3.png	extension		NOUCS0391	246.04	245.167	0.964863	0.961438	3.91825	1.16392	-2.75432	-19.8722	-23.1103	-3.23815	5.99247	-23.7904	-24.2742	-0.483825	0.961438	0.483825
OUCS0392/20190930/1.png	extension		NOUCS0392	250.302	217.604	0.981578	0.85335	-10.6197	-9.96955	0.650105	-24.9739	-28.7786	-3.80474	4.45484	-14.3543	-18.8091	-4.45484	0.85335	4.45484
OUCS0392/20190930/3.png	extension		NOUCS0392	250.302	217.604	0.981578	0.85335	-9.335	-9.96955	-0.634552	-26.8405	-28.7786	-1.93814	2.57269	-17.5055	-18.8091	-1.30358	0.85335	1.30358
OUCS0393/20200909/2.png	extension		NOUCS0393	236.756	224.083	0.928453	0.878758	17.5256	18.4819	0.956346	-25.9065	-24.523	1.38347	2.33982	-43.4321	-43.005	0.427124	0.878758	0.427124
OUCS0393/20200909/5.png	extension		NOUCS0393	236.756	224.083	0.928453	0.878758	19.3232	18.4819	-0.84127	-23.3852	-24.523	-1.13782	1.97909	-42.7084	-43.005	-0.296547	0.878758	0.296547
OUCS0395/20190625/2.png	extension		NOUCS0395	240.241	181.618	0.942123	0.712228	-7.64041	-9.63248	-1.99207	-29.9622	-32.0516	-2.08943	4.0815	-22.3218	-22.4191	-0.097355	0.712228	0.097355
OUCS0395/20190625/5.png	extension		NOUCS0395	240.241	181.618	0.942123	0.712228	-8.56089	-9.63248	-1.07159	-29.5388	-32.0516	-2.51283	3.58442	-20.9779	-22.4191	-1.44124	0.712228	1.44124
OUCS0397/20210319/2.png	extension		NOUCS0397	247.783	230.653	0.971697	0.904522	-73.0092	-73.4379	-0.428715	25.2011	22.5697	-2.63137	3.06009	98.2103	96.0076	2.20266	0.904522	2.20266
OUCS0397/20210319/5.png	extension		NOUCS0397	247.783	230.653	0.971697	0.904522	-73.0092	-73.4379	-0.428715	25.4633	22.5697	-2.8936	3.32231	98.4725	96.0076	2.46488	0.904522	2.46488
OUCS0398/20191023/2.png	extension		NOUCS0398	237.489	229.94	0.931329	0.901725	-5.44033	-6.48377	-1.04344	-35.3112	-32.357	2.95426	3.9977	-29.8709	-25.8732	3.9977	0.901725	3.9977
OUCS0398/20191023/5.png	extension		NOUCS0398	237.489	229.94	0.931329	0.901725	-6.17018	-6.48377	-0.313599	-33.0239	-32.357	0.666917	0.980515	-26.8537	-25.8732	0.980515	0.901725	0.980515
OUCS0401/20200420/1.png	extension		NOUCS0401	250.419	252.909	0.982034	0.9918	-9.86581	-9.87616	-0.0103556	-23.0089	-23.7938	-0.784942	0.795297	-13.1431	-13.9176	-0.774586	0.982034	0.774586
OUCS0401/20200420/3.png	extension		NOUCS0401	250.419	252.909	0.982034	0.9918	-6.76617	-9.87616	-3.10999	-24.3765	-23.7938	0.582657	3.69264	-17.6103	-13.9176	3.69264	0.982034	3.69264
OUCS0402/20200701/2.png	extension		NOUCS0402	243.638	243.082	0.955443	0.953261	12.6804	8.43918	-4.24121	-28.7203	-26.0663	2.65407	6.89528	-41.4007	-34.5054	6.89528	0.953261	6.89528
OUCS0402/20200701/5.png	extension		NOUCS0402	243.638	243.082	0.955443	0.953261	9.84113	8.43918	-1.40196	-26.307	-26.0663	0.240708	1.64266	-36.1481	-34.5054	1.64266	0.953261	1.64266
OUCS0403/20200609/1.png	extension		NOUCS0403	241.854	247.894	0.948446	0.972132	-15.9454	-16.915	-0.9696	1.84761	2.73554	0.887926	1.85753	17.793	19.6505	1.85753	0.948446	1.85753
OUCS0403/20200609/3.png	extension	TRUE	NOUCS0403	241.854	247.894	0.948446	0.972132	-21.0375	-16.915	4.12251	4.18492	2.73554	-1.44938	5.57189	25.2224	19.6505	-5.57189	0.948446	5.57189
OUCS0404/20190513/2.png	extension		NOUCS0404	251.604	251.444	0.986681	0.986057	18.0198	15.5358	-2.48394	-19.8852	-18.2735	1.61162	4.09557	-37.9049	-33.8094	4.09557	0.986057	4.09557
OUCS0404/20190513/5.png	extension		NOUCS0404	251.604	251.444	0.986681	0.986057	17.8601	15.5358	-2.32427	-19.8552	-18.2735	1.58167	3.90594	-37.7153	-33.8094	3.90594	0.986057	3.90594
OUCS0408/20190717/2.png	extension		NOUCS0408	247.708	251.638	0.971403	0.986815	-3.46823	-4.12155	-0.653317	-22.8906	-25.6135	-2.72296	3.37628	-19.4223	-21.492	-2.06964	0.971403	2.06964
OUCS0408/20190717/5.png	extension		NOUCS0408	247.708	251.638	0.971403	0.986815	-3.92591	-4.12155	-0.195638	-25.2328	-25.6135	-0.380681	0.57632	-21.3069	-21.492	-0.185043	0.971403	0.185043
OUCS0409/20180516/2.png	extension		NOUCS0409	230.206	140.014	0.90277	0.549076	-2.31372	-2.6044	-0.290674	-10.758	-15.3933	-4.6353	4.92597	-8.44424	-12.7889	-4.34462	0.549076	4.34462
OUCS0409/20190515/2.png	extension	TRUE	NOUCS0409	236.389	92.3562	0.927015	0.362181	-8.35075	-9.42803	-1.07728	-13.2665	-20.7408	-7.47429	8.55156	-4.91573	-11.3127	-6.39701	0.362181	6.39701
OUCS0410/20190723/2.png	extension		NOUCS0410	244.87	219.695	0.960273	0.861549	-48.2397	-50.1336	-1.89392	-27.6995	-28.5702	-0.870726	2.76464	20.5402	21.5634	1.02319	0.861549	1.02319
OUCS0410/20190723/5.png	extension		NOUCS0410	244.87	219.695	0.960273	0.861549	-50.5599	-50.1336	0.426329	-28.4652	-28.5702	-0.105036	0.531366	22.0948	21.5634	-0.531366	0.861549	0.531366
OUCS0412/20200914/2.png	extension		NOUCS0412	240.3	249.24	0.942353	0.977412	-8.82038	-8.24507	0.575306	-27.2553	-28.2445	-0.989143	1.56445	-18.4349	-19.9994	-1.56445	0.942353	1.56445
OUCS0412/20200914/5.png	extension		NOUCS0412	240.3	249.24	0.942353	0.977412	-9.11786	-8.24507	0.872789	-26.5651	-28.2445	-1.67942	2.55221	-17.4472	-19.9994	-2.55221	0.942353	2.55221
OUCS0413/20200819/2.png	extension		NOUCS0413	248.98	238.125	0.976392	0.933824	14.2373	13.7545	-0.482814	-17.9279	-15.3375	2.59042	3.07323	-32.1652	-29.092	3.07323	0.933824	3.07323
OUCS0413/20200819/5.png	extension		NOUCS0413	248.98	238.125	0.976392	0.933824	14.5889	13.7545	-0.834452	-22.3406	-15.3375	7.00314	7.8376	-36.9296	-29.092	7.8376	0.933824	7.8376
OUCS0414/20190717/1.png	extension		NOUCS0414	244.61	246.76	0.959254	0.967686	31.6608	31.3711	-0.28969	-16.5571	-18.6311	-2.07402	2.36371	-48.2178	-50.0022	-1.78433	0.959254	1.78433
OUCS0414/20190717/3.png	extension		NOUCS0414	244.61	246.76	0.959254	0.967686	32.3073	31.3711	-0.936274	-16.7626	-18.6311	-1.86854	2.80481	-49.0699	-50.0022	-0.932266	0.959254	0.932266
OUCS0415/20190607/1.png	extension		NOUCS0415	252.244	245.039	0.989192	0.960938	26.8869	24.9157	-1.97121	-13.4218	-13.7098	-0.287921	2.25913	-40.3088	-38.6255	1.68329	0.960938	1.68329
OUCS0415/20190607/3.png	extension		NOUCS0415	252.244	245.039	0.989192	0.960938	24.3864	24.9157	0.529356	-12.5288	-13.7098	-1.18095	1.7103	-36.9152	-38.6255	-1.7103	0.960938	1.7103
OUCS0416/20200908/2.png	extension		NOUCS0416	234.245	252.022	0.918607	0.988322	17.7447	20.6674	2.92271	-26.9061	-29.445	-2.53893	5.46164	-44.6508	-50.1124	-5.46164	0.918607	5.46164
OUCS0416/20200908/4.png	extension		NOUCS0416	234.245	252.022	0.918607	0.988322	19.8225	20.6674	0.844918	-24.2858	-29.445	-5.1592	6.00411	-44.1083	-50.1124	-6.00411	0.918607	6.00411
OUCS0417/20200226/2.png	extension		NOUCS0004	238.895	238.619	0.936842	0.935761	21.4854	19.5883	-1.89715	-15.7086	-18.1102	-2.40156	4.29871	-37.1941	-37.6985	-0.50441	0.935761	0.50441
OUCS0417/20210421/2.png	extension	TRUE	NOUCS0004	239.036	242.286	0.937395	0.95014	13.5232	12.5429	-0.980252	-17.8402	-19.6896	-1.84941	2.82967	-31.3634	-32.2325	-0.869162	0.937395	0.869162
OUCS0418/20200304/2.png	extension		NOUCS0418	241.426	210.383	0.94677	0.825033	-10.7131	-12.1781	-1.46503	-16.3482	-23.2066	-6.85843	8.32346	-5.63505	-11.0285	-5.39341	0.825033	5.39341
OUCS0418/20200304/5.png	extension		NOUCS0418	241.426	210.383	0.94677	0.825033	-11.1547	-12.1781	-1.02349	-15.9454	-23.2066	-7.26121	8.2847	-4.79074	-11.0285	-6.23772	0.825033	6.23772
OUCS0419/20200108/1.png	extension		NOUCS0419	240.69	242.089	0.943881	0.94937	-6.93435	-9.43507	-2.50072	-31.4296	-32.6287	-1.19914	3.69986	-24.4952	-23.1936	1.30159	0.943881	1.30159
OUCS0419/20200108/3.png	extension		NOUCS0419	240.69	242.089	0.943881	0.94937	-9.72758	-9.43507	0.292506	-31.5618	-32.6287	-1.06689	1.3594	-21.8342	-23.1936	-1.3594	0.943881	1.3594
OUCS0420/20201029/2.png	extension		NOUCS0420	229.696	248.389	0.900767	0.974074	-17.6126	-16.4707	1.14184	-26.5651	-28.1229	-1.55787	2.6997	-8.95247	-11.6522	-2.6997	0.900767	2.6997
OUCS0420/20201029/5.png	extension		NOUCS0420	229.696	248.389	0.900767	0.974074	-15.3215	-16.4707	-1.14923	-27.1811	-28.1229	-0.941808	2.09104	-11.8596	-11.6522	0.207423	0.900767	0.207423
OUCS0421/20180402/2.png	extension		NOUCS0421	247.377	242.339	0.970107	0.95035	1.12491e-10	-0.280377	-0.280377	-20.9929	-23.8014	-2.80853	3.08891	-20.9929	-23.521	-2.52816	0.95035	2.52816
OUCS0423/20201113/2.png	extension		NOUCS0423	238.52	250.942	0.935373	0.984087	-3.40644	-3.62859	-0.222143	-26.5651	-25.2506	1.31447	1.53661	-23.1586	-21.622	1.53661	0.935373	1.53661
OUCS0423/20201113/5.png	extension		NOUCS0423	238.52	250.942	0.935373	0.984087	-3.63295	-3.62859	0.00436404	-25.887	-25.2506	0.636445	0.640809	-22.2541	-21.622	0.632081	0.935373	0.632081
OUCS0424/20180221/2.png	extension		NOUCS0424	218.148	213.73	0.855483	0.838157	15.9454	13.809	-2.1364	8.63713	8.10119	-0.535944	2.67235	-7.30826	-5.70781	1.60046	0.838157	1.60046
OUCS0424/20190925/2.png	extension		NOUCS0424	156.239	186.071	0.612702	0.729692	9.01932	8.36391	-0.655409	6.25403	3.79405	-2.45999	3.11539	-2.76529	-4.56987	-1.80458	0.612702	1.80458
OUCS0425/20191105/2.png	extension		NOUCS0425	238.824	249.389	0.936563	0.977996	-2.91084	-1.46752	1.44332	-25.4269	-23.5244	1.90252	3.34583	-22.516	-22.0568	0.459199	0.936563	0.459199
OUCS0425/20191105/5.png	extension		NOUCS0425	238.824	249.389	0.936563	0.977996	-5.80673	-1.46752	4.33921	-24.6559	-23.5244	1.13154	5.47075	-18.8492	-22.0568	-3.20767	0.936563	3.20767
OUCS0426/20200424/2.png	extension		NOUCS0426	236.583	236.711	0.927778	0.928279	9.6052	6.6183	-2.9869	-27.2996	-25.3411	1.95842	4.94532	-36.9048	-31.9595	4.94532	0.927778	4.94532
OUCS0426/20200424/5.png	extension		NOUCS0426	236.583	236.711	0.927778	0.928279	10.6197	6.6183	-4.00135	-24.3864	-25.3411	-0.954777	4.95613	-35.006	-31.9595	3.04657	0.927778	3.04657
OUCS0427/20190701/1.png	extension		NOUCS0427	254.346	244.179	0.997436	0.957563	-3.21548	-2.81564	0.399843	-26.3181	-25.9897	0.328372	0.728215	-23.1026	-23.1741	-0.0714706	0.957563	0.0714706
OUCS0427/20200717/1.png	extension		NOUCS0427	247.654	240.566	0.971192	0.943396	-15.9454	-12.9893	2.95609	-29.7449	-31.0756	-1.33072	4.28681	-13.7995	-18.0863	-4.28681	0.943396	4.28681
OUCS0429/20181101/1.png	extension		NOUCS0429	217.234	247.319	0.851898	0.969879	21.3369	23.327	1.99017	-19.9831	-22.1611	-2.17804	4.16821	-41.32	-45.4882	-4.16821	0.851898	4.16821
OUCS0429/20191217/1.png	extension		NOUCS0429	223.431	250.714	0.876201	0.983193	18.8861	16.3167	-2.56939	-23.3691	-22.3678	1.00129	3.57069	-42.2552	-38.6845	3.57069	0.876201	3.57069
OUCS0430/20191127/2.png	extension		NOUCS0430	249.13	225.089	0.976979	0.882703	5.02408	3.97572	-1.04836	-22.1094	-27.3226	-5.21313	6.26148	-27.1335	-31.2983	-4.16477	0.882703	4.16477
OUCS0430/20191127/5.png	extension		NOUCS0430	249.13	225.089	0.976979	0.882703	5.44033	3.97572	-1.46461	-20.556	-27.3226	-6.76653	8.23114	-25.9964	-31.2983	-5.30192	0.882703	5.30192
OUCS0431/20200324/1.png	extension		NOUCS0431	242.02	250.927	0.9491	0.984029	4.03771	5.00153	0.963822	-18.0478	-21.6573	-3.6095	4.57332	-22.0855	-26.6589	-4.57332	0.9491	4.57332
OUCS0431/20200324/3.png	extension		NOUCS0431	242.02	250.927	0.9491	0.984029	4.51399	5.00153	0.487544	-19.9831	-21.6573	-1.67422	2.16176	-24.4971	-26.6589	-2.16176	0.9491	2.16176
OUCS0432/20201202/2.png	extension		NOUCS0432	233.462	254.021	0.915535	0.996162	5.85601	2.39896	-3.45705	-25.9065	-26.4984	-0.591867	4.04892	-31.7625	-28.8973	2.86519	0.915535	2.86519
OUCS0432/20201202/5.png	extension		NOUCS0432	233.462	254.021	0.915535	0.996162	8.74616	2.39896	-6.3472	-25.9065	-26.4984	-0.591867	6.93907	-34.6527	-28.8973	5.75534	0.915535	5.75534
OUCS0433/20200612/2.png	extension		NOUCS0433	250.698	232.589	0.983131	0.912115	2.663	-0.613178	-3.27618	-36.7593	-33.9114	2.84785	6.12403	-39.4223	-33.2983	6.12403	0.912115	6.12403
OUCS0433/20200612/5.png	extension		NOUCS0433	250.698	232.589	0.983131	0.912115	2.63243	-0.613178	-3.24561	-34.3078	-33.9114	0.396347	3.64196	-36.9402	-33.2983	3.64196	0.912115	3.64196
OUCS0434/20210322/1.png	extension		NOUCS0434	244.448	250.385	0.958621	0.9819	9.46232	8.96118	-0.501147	-23.7026	-26.6532	-2.95053	3.45168	-33.165	-35.6144	-2.44938	0.958621	2.44938
OUCS0434/20210322/3.png	extension		NOUCS0434	244.448	250.385	0.958621	0.9819	9.97206	8.96118	-1.01088	-25.6881	-26.6532	-0.965032	1.97591	-35.6602	-35.6144	0.0458504	0.958621	0.0458504
OUCS0435/20190712/2.png	extension		NOUCS0435	247.145	249.623	0.969198	0.978912	11.853	9.01501	-2.838	-20.4804	-23.2742	-2.79386	5.63185	-32.3334	-32.2892	0.0441374	0.969198	0.0441374
OUCS0435/20190712/5.png	extension		NOUCS0435	247.145	249.623	0.969198	0.978912	11.5467	9.01501	-2.53168	-23.3556	-23.2742	0.0813492	2.61303	-34.9023	-32.2892	2.61303	0.969198	2.61303
OUCS0437/20190612/2.png	extension		NOUCS0437	244.966	236.224	0.960651	0.926369	-6.08853	-6.42568	-0.337149	-27.2161	-27.2964	-0.080281	0.41743	-21.1276	-20.8707	0.256868	0.926369	0.256868
OUCS0439/20200826/2.png	extension		NOUCS0439	245.776	242	0.963826	0.94902	1.00509	-2.91394	-3.91902	-9.01932	-10.6262	-1.60686	5.52588	-10.0244	-7.71225	2.31216	0.94902	2.31216
OUCS0439/20200826/5.png	extension		NOUCS0439	245.776	242	0.963826	0.94902	1.1233	-2.91394	-4.03724	-10.6197	-10.6262	-0.00652654	4.04376	-11.743	-7.71225	4.03071	0.94902	4.03071
OUCS0442/20190822/2.png	extension		NOUCS0442	229.845	222.255	0.901352	0.871589	19.44	19.6078	0.167762	-40.6013	-39.5409	1.06041	1.22817	-60.0413	-59.1487	0.892643	0.871589	0.892643
OUCS0442/20190822/5.png	extension		NOUCS0442	229.845	222.255	0.901352	0.871589	20.647	19.6078	-1.03919	-35.1807	-39.5409	-4.36019	5.39938	-55.8277	-59.1487	-3.321	0.871589	3.321
OUCS0443/20200129/2.png	extension		NOUCS0061	237.559	246.687	0.931605	0.967398	-2.32153	-4.76256	-2.44103	-12.8356	-11.9383	0.897265	3.33829	-10.5141	-7.17578	3.33829	0.931605	3.33829
OUCS0443/20200129/5.png	extension		NOUCS0061	237.559	246.687	0.931605	0.967398	-2.98146	-4.76256	-1.7811	-12.0223	-11.9383	0.0839321	1.86503	-9.04082	-7.17578	1.86503	0.931605	1.86503
OUCS0446/20200114/1.png	extension		NOUCS0446	237.275	240.14	0.930488	0.941725	28.4742	23.4239	-5.05029	-23.4287	-26.934	-3.50529	8.55558	-51.9029	-50.3579	1.54501	0.930488	1.54501
OUCS0446/20200114/3.png	extension		NOUCS0446	237.275	240.14	0.930488	0.941725	26.9522	23.4239	-3.52827	-24.7751	-26.934	-2.15884	5.68711	-51.7273	-50.3579	1.36943	0.930488	1.36943
OUCS0448/20191030/2.png	extension	TRUE	NOUCS0448	235.381	102.886	0.923063	0.403473	-11.9442	-9.88471	2.05947	-22.7824	-28.872	-6.08959	8.14906	-10.8382	-18.9873	-8.14906	0.403473	8.14906
OUCS0448/20191030/5.png	extension	TRUE	NOUCS0448	235.381	102.886	0.923063	0.403473	-10.6849	-9.88471	0.800207	-22.6199	-28.872	-6.25213	7.05233	-11.935	-18.9873	-7.05233	0.403473	7.05233
OUCS0449/20190815/2.png	extension		NOUCS0449	254.809	249.438	0.999249	0.978186	21.1048	20.1444	-0.960422	-26.5651	-28.9072	-2.34217	3.30259	-47.6699	-49.0516	-1.38175	0.978186	1.38175
OUCS0449/20190815/5.png	extension		NOUCS0449	254.809	249.438	0.999249	0.978186	19.9037	20.1444	0.240667	-27.7185	-28.9072	-1.18872	1.42939	-47.6223	-49.0516	-1.42939	0.978186	1.42939
OUCS0450/20180425/2.png	extension		NOUCS0450	239.25	250.036	0.938235	0.980535	-5.90614	-6.99225	-1.08611	-13.5704	-12.9834	0.587013	1.67312	-7.66429	-5.99117	1.67312	0.938235	1.67312
OUCS0450/20190424/2.png	extension	TRUE	NOUCS0450	240.9	245.111	0.944706	0.96122	-10.2441	-10.6489	-0.404784	-16.1134	-17.2309	-1.11753	1.52231	-5.86933	-6.58207	-0.712742	0.944706	0.712742
OUCS0451/20191031/2.png	extension		NOUCS0451	240.922	239.912	0.94479	0.940832	4.53777	2.0538	-2.48398	-18.166	-17.9793	0.186654	2.67063	-22.7037	-20.0331	2.67063	0.940832	2.67063
OUCS0451/20191031/5.png	extension		NOUCS0451	240.922	239.912	0.94479	0.940832	0.939191	2.0538	1.1146	-20.556	-17.9793	2.57674	3.69135	-21.4952	-20.0331	1.46214	0.940832	1.46214
OUCS0453/20190410/2.png	extension		NOUCS0453	234.549	245.607	0.9198	0.963165	9.83356	9.78762	-0.045944	-20.0372	-21.319	-1.28177	1.32772	-29.8708	-31.1066	-1.23583	0.9198	1.23583
OUCS0453/20190410/5.png	extension		NOUCS0453	234.549	245.607	0.9198	0.963165	9.67336	9.78762	0.114264	-20.487	-21.319	-0.83197	0.946234	-30.1604	-31.1066	-0.946234	0.9198	0.946234
OUCS0454/20200406/1.png	extension		NOUCS0454	239.531	250.087	0.939336	0.980733	16.5571	15.0497	-1.50735	-30.2564	-30.7839	-0.527455	2.03481	-46.8135	-45.8336	0.979897	0.939336	0.979897
OUCS0454/20200406/3.png	extension		NOUCS0454	239.531	250.087	0.939336	0.980733	15.0184	15.0497	0.0313588	-31.6864	-30.7839	0.902475	0.933834	-46.7047	-45.8336	0.871116	0.939336	0.871116
OUCS0455/20180514/1.png	extension		NOUCS0455	246.333	213.431	0.966013	0.836984	24.9628	23.4175	-1.54529	-12.7712	-18.9527	-6.18141	7.7267	-37.734	-42.3702	-4.63612	0.836984	4.63612
OUCS0455/20190422/1.png	extension		NOUCS0455	242.778	216	0.95207	0.847059	22.3801	23.6418	1.26168	-16.4293	-19.5081	-3.0788	4.34048	-38.8094	-43.1499	-4.34048	0.847059	4.34048
OUCS0456/20200128/1.png	extension		NOUCS0456	239.077	248.151	0.937557	0.973141	34.0772	34.8145	0.737326	-14.7746	-14.391	0.383522	1.12085	-48.8517	-49.2055	-0.353804	0.937557	0.353804
OUCS0456/20200128/3.png	extension		NOUCS0456	239.077	248.151	0.937557	0.973141	33.8962	34.8145	0.918355	-13.8847	-14.391	-0.50636	1.42471	-47.7808	-49.2055	-1.42471	0.937557	1.42471
OUCS0457/20200326/2.png	extension		NOUCS0457	223.373	196.021	0.875971	0.768711	14.9314	14.2605	-0.670937	-23.2946	-28.1605	-4.86598	5.53691	-38.226	-42.421	-4.19504	0.768711	4.19504
OUCS0457/20200326/5.png	extension		NOUCS0457	223.373	196.021	0.875971	0.768711	14.6568	14.2605	-0.396271	-18.4349	-28.1605	-9.72559	10.1219	-33.0917	-42.421	-9.32932	0.768711	9.32932
OUCS0458/20200819/2.png	extension	TRUE	NOUCS0458	230.043	241.608	0.902128	0.947482	-3.41659	-7.81978	-4.4032	-13.3925	-14.1038	-0.711285	5.11448	-9.97591	-6.284	3.69191	0.902128	3.69191
OUCS0458/20200819/5.png	extension	TRUE	NOUCS0458	230.043	241.608	0.902128	0.947482	-4.02826	-7.81978	-3.79152	-12.875	-14.1038	-1.22878	5.0203	-8.84674	-6.284	2.56274	0.902128	2.56274
OUCS0459/20200909/2.png	extension	TRUE	NOUCS0062	254.298	250.115	0.997247	0.980845	-17.6844	-18.3291	-0.64475	-21.2864	-20.4849	0.801518	1.44627	-3.60201	-2.15575	1.44627	0.980845	1.44627
OUCS0459/20200909/5.png	extension	TRUE	NOUCS0062	254.298	250.115	0.997247	0.980845	-19.44	-18.3291	1.11089	-23.6294	-20.4849	3.14449	4.25538	-4.18934	-2.15575	2.0336	0.980845	2.0336
OUCS0460/20191111/2.png	extension		NOUCS0460	237.08	240.786	0.929725	0.944258	-4.61065	-3.72316	0.88749	-4.20536	-4.52451	-0.31915	1.20664	0.405292	-0.801347	-1.20664	0.929725	1.20664
OUCS0460/20191111/5.png	extension		NOUCS0460	237.08	240.786	0.929725	0.944258	-6.00901	-3.72316	2.28585	-4.76364	-4.52451	0.239135	2.52498	1.24536	-0.801347	-2.04671	0.929725	2.04671
OUCS0461/20190806/2.png	extension		NOUCS0461	245.614	233.472	0.963191	0.915575	18.1381	19.7801	1.64203	-9.75242	-11.78	-2.02759	3.66962	-27.8905	-31.5601	-3.66962	0.915575	3.66962
OUCS0461/20190806/5.png	extension		NOUCS0461	245.614	233.472	0.963191	0.915575	21.1048	19.7801	-1.32473	-12.9946	-11.78	1.2146	2.53933	-34.0995	-31.5601	2.53933	0.915575	2.53933
OUCS0462/20191115/2.png	extension		NOUCS0462	240.341	249.566	0.942513	0.97869	30.8157	30.6982	-0.117514	-11.8421	-13.5585	-1.71645	1.83396	-42.6578	-44.2567	-1.59893	0.942513	1.59893
OUCS0462/20201218/2.png	extension		NOUCS0462	240.469	241.6	0.943017	0.947451	16.3558	18.3149	1.95905	-21.1247	-23.2357	-2.11103	4.07007	-37.4805	-41.5506	-4.07007	0.943017	4.07007
OUCS0464/20200608/2.png	extension		NOUCS0464	229.706	245.296	0.900807	0.961946	41.7108	42.617	0.906205	-7.47156	-7.04299	0.428572	1.33478	-49.1823	-49.6599	-0.477633	0.900807	0.477633
OUCS0464/20200608/5.png	extension		NOUCS0464	229.706	245.296	0.900807	0.961946	37.5284	42.617	5.08852	-8.90172	-7.04299	1.85873	6.94725	-46.4302	-49.6599	-3.22979	0.900807	3.22979
OUCS0465/20191126/1.png	extension		NOUCS0465	220.104	243.926	0.863154	0.956572	27.451	32.6644	5.21341	-22.1903	-22.2653	-0.074995	5.28841	-49.6413	-54.9297	-5.28841	0.863154	5.28841
OUCS0465/20191126/3.png	extension		NOUCS0465	220.104	243.926	0.863154	0.956572	28.0725	32.6644	4.59192	-23.1986	-22.2653	0.933307	5.52523	-51.2711	-54.9297	-3.65861	0.863154	3.65861
OUCS0466/20200521/2.png	extension		NOUCS0466	245.75	244.196	0.963725	0.957633	39.1554	33.2968	-5.85862	-14.1911	-13.99	0.201129	6.05975	-53.3465	-47.2868	6.05975	0.957633	6.05975
OUCS0466/20200521/5.png	extension		NOUCS0466	245.75	244.196	0.963725	0.957633	38.047	33.2968	-4.75023	-14.0362	-13.99	0.0462758	4.79651	-52.0833	-47.2868	4.79651	0.957633	4.79651
OUCS0469/20200629/2.png	extension		NOUCS0469	247.636	221.686	0.971123	0.869358	-7.20606	-7.69986	-0.493805	-31.7595	-32.7837	-1.02419	1.518	-24.5534	-25.0838	-0.530388	0.869358	0.530388
OUCS0472/20200212/2.png	extension		NOUCS0472	246.723	240	0.967543	0.941176	-3.57633	-3.08794	0.488391	-24.444	-24.1305	0.313447	0.801837	-20.8676	-21.0426	-0.174944	0.941176	0.174944
OUCS0474/20210331/2.png	extension		NOUCS0474	239.58	240	0.939529	0.941176	-2.60256	-1.15693	1.44564	-28.9092	-30.2121	-1.30293	2.74857	-26.3066	-29.0552	-2.74857	0.939529	2.74857
OUCS0475/20200930/1.png	extension		NOUCS0475	240.189	225.309	0.941916	0.883565	-24.444	-24.5854	-0.141474	-25.5885	-23.8017	1.78686	1.92834	-1.14456	0.783777	1.92834	0.883565	1.92834
OUCS0476/20180726/1.png	extension		NOUCS0476	235.731	218.273	0.924434	0.855971	11.3099	9.85088	-1.45905	-42.2737	-43.7518	-1.47815	2.9372	-53.5836	-53.6027	-0.0190978	0.855971	0.0190978
OUCS0477/20200925/2.png	extension		NOUCS0477	244.61	246.632	0.959254	0.967183	-48.633	-46.0839	2.54909	-39.144	-37.8543	1.28967	3.83876	9.48896	8.22954	-1.25942	0.959254	1.25942
OUCS0478/20190820/2.png	extension		NOUCS0478	243.796	247.304	0.956064	0.969818	7.28895	6.2168	-1.07216	-21.8014	-19.2164	2.58505	3.6572	-29.0904	-25.4332	3.6572	0.956064	3.6572
OUCS0479/20191118/1.png	extension		NOUCS0479	249.704	233.92	0.97923	0.917333	-6.81821	-6.47287	0.34535	-37.6353	-37.6514	-0.0161857	0.361535	-30.817	-31.1786	-0.361535	0.917333	0.361535
OUCS0481/20190723/2.png	extension		NOUCS0481	236.435	228.419	0.927195	0.895759	1.66028	0.823781	-0.836502	-29.9315	-28.3621	1.56937	2.40587	-31.5918	-29.1859	2.40587	0.895759	2.40587
OUCS0483/20180627/1.png	extension		NOUCS0483	242.186	189.367	0.949751	0.742614	-16.2602	-14.9772	1.28296	-32.1644	-29.4736	2.69083	3.97379	-15.9042	-14.4963	1.40787	0.742614	1.40787
OUCS0484/20191029/2.png	extension		NOUCS0484	249.038	251.351	0.976619	0.98569	0.629599	-0.124065	-0.753664	-12.9946	-15.6373	-2.6427	3.39637	-13.6242	-15.5133	-1.88904	0.976619	1.88904
OUCS0486/20190528/2.png	extension		NOUCS0486	246.128	245.226	0.965207	0.961672	-11.5752	-10.9326	0.642575	-23.9077	-25.4802	-1.57255	2.21512	-12.3325	-14.5476	-2.21512	0.961672	2.21512
OUCS0487/20191127/2.png	extension		NOUCS0487	239.535	248.925	0.939352	0.976175	30.4655	30.0192	-0.446343	-18.6579	-19.1423	-0.484416	0.930759	-49.1234	-49.1615	-0.0380732	0.939352	0.0380732
OUCS0488/20190618/2.png	extension		NOUCS0488	238.341	251.656	0.934672	0.986887	-45	-44.1808	0.819169	-29.1481	-30.2483	-1.10019	1.91936	15.8519	13.9326	-1.91936	0.934672	1.91936
OUCS0491/20191203/2.png	extension		NOUCS0491	237.628	237.204	0.931874	0.930212	26.9395	23.7453	-3.1942	-21.6309	-20.9103	0.720561	3.91476	-48.5704	-44.6557	3.91476	0.930212	3.91476
OUCS0492/20191023/2.png	extension	TRUE	NOUCS0492	236.528	254.078	0.927562	0.996386	17.5603	7.545	-10.0153	-7.59464	-9.70553	-2.11089	12.1262	-25.1549	-17.2505	7.90439	0.927562	7.90439
OUCS0493/20200527/2.png	extension		NOUCS0493	247.87	229.298	0.972041	0.899209	-20.8858	-18.6284	2.25737	-32.7352	-33.1497	-0.41448	2.67185	-11.8494	-14.5213	-2.67185	0.899209	2.67185
OUCS0494/20200106/1.png	extension		NOUCS0494	230	230.939	0.901961	0.905642	33.4078	33.0296	-0.378192	-17.4027	-15.4916	1.9111	2.2893	-50.8105	-48.5212	2.2893	0.901961	2.2893
OUCS0495/20190508/2.png	extension		NOUCS0495	252.833	177.077	0.991503	0.694419	-14.7827	-16.7143	-1.9316	-27.929	-34.1511	-6.22209	8.15369	-13.1463	-17.4367	-4.29049	0.694419	4.29049
OUCS0496/20200121/1.png	extension		NOUCS0496	240.933	242.522	0.944837	0.951066	2.51688	-0.0646296	-2.58151	-32.9052	-40.8608	-7.95552	10.537	-35.4221	-40.7961	-5.37401	0.944837	5.37401
OUCS0497/20190820/1.png	extension		NOUCS0497	232.298	166.673	0.910974	0.653619	-10.751	-15.5788	-4.82782	-37.4386	-38.4259	-0.987299	5.81512	-26.6876	-22.8471	3.84052	0.653619	3.84052
OUCS0498/20200630/2.png	extension		NOUCS0498	242.98	248.236	0.952864	0.973476	5.2624	2.92726	-2.33513	-31.2827	-30.0513	1.23139	3.56652	-36.545	-32.9785	3.56652	0.952864	3.56652
OUCS0500/20190418/2.png	extension		NOUCS0500	242.089	248.741	0.94937	0.975454	6.75357	5.16682	-1.58675	-37.875	-35.256	2.61903	4.20578	-44.6286	-40.4228	4.20578	0.94937	4.20578
OUCS0500/20200618/1.png	extension		NOUCS0500	246.7	241.04	0.967451	0.945255	13.3245	13.1135	-0.210984	-35.2724	-35.4073	-0.134884	0.345867	-48.597	-48.5209	0.0760998	0.945255	0.0760998
OUCS0501/20191120/2.png	extension		NOUCS0501	247.345	239.646	0.96998	0.939789	-6.26349	-7.92263	-1.65914	-15.0685	-12.7407	2.32784	3.98698	-8.805	-4.81802	3.98698	0.939789	3.98698
OUCS0502/20191204/2.png	extension		NOUCS0502	251.737	235.477	0.987203	0.923439	-3.91825	-5.47302	-1.55477	-18.4349	-24.5292	-6.09422	7.64899	-14.5167	-19.0561	-4.53945	0.923439	4.53945
OUCS0503/20190806/2.png	extension		NOUCS0503	145.438	240.46	0.570343	0.942982	4.15964	-9.09117	-13.2508	-7.35238	-9.99557	-2.6432	15.894	-11.512	-0.904409	10.6076	0.570343	10.6076
OUCS0504/20190702/1.png	extension		NOUCS0504	254.712	250.783	0.998869	0.983461	4.76364	0.455713	-4.30793	-30.4258	-30.1343	0.291479	4.59941	-35.1894	-30.59	4.59941	0.983461	4.59941
OUCS0506/20210419/2.png	extension		NOUCS0506	252.06	245.409	0.988471	0.962389	6.86999	2.65485	-4.21514	-35.8927	-36.1149	-0.222256	4.4374	-42.7627	-38.7698	3.99289	0.962389	3.99289
OUCS0507/20191029/2.png	extension		NOUCS0507	233.944	244.393	0.917429	0.958403	25.6768	29.504	3.82723	-20.9735	-22.1194	-1.1459	4.97312	-46.6503	-51.6234	-4.97312	0.917429	4.97312
OUCS0508/20200616/1.png	extension		NOUCS0508	239.241	249.706	0.938199	0.979239	1.27303	-1.13961	-2.41264	-20.4723	-23.2134	-2.74111	5.15375	-21.7453	-22.0738	-0.328473	0.938199	0.328473
OUCS0509/20210415/2.png	extension		NOUCS0509	247.68	220.875	0.971294	0.866176	-4.18492	-4.68219	-0.497271	-19.006	-19.2991	-0.293141	0.790412	-14.8211	-14.6169	0.204129	0.866176	0.204129
OUCS0510/20201007/2.png	extension	TRUE	NOUCS0510	250.054	231.129	0.980602	0.906388	-1.28733	-2.39371	-1.10638	-15.6194	-17.5833	-1.96394	3.07032	-14.3321	-15.1896	-0.857551	0.906388	0.857551
OUCS0511/20180423/2.png	extension	TRUE	NOUCS0511	247.314	245.759	0.969858	0.963762	9.78241	7.95739	-1.82501	-25.622	-25.2581	0.363923	2.18894	-35.4044	-33.2155	2.18894	0.963762	2.18894
OUCS0512/20201125/2.png	extension		NOUCS0512	250.757	251.488	0.98336	0.986227	28.0245	24.7427	-3.28177	-40.8818	-37.1602	3.72157	7.00333	-68.9063	-61.903	7.00333	0.98336	7.00333
OUCS0514/20200624/2.png	extension		NOUCS0514	244.481	231.656	0.958751	0.908454	-12.7712	-12.9024	-0.13114	-14.0362	-16.171	-2.13479	2.26593	-1.265	-3.26865	-2.00365	0.908454	2.00365
OUCS0515/20200701/2.png	extension		NOUCS0515	240.74	207.243	0.944078	0.812717	-28.8108	-24.6855	4.12533	-23.5747	-17.5841	5.99062	10.1159	5.23609	7.10138	1.86529	0.812717	1.86529
OUCS0518/20190619/2.png	extension		NOUCS0518	233.021	246.256	0.913809	0.965711	20.9929	20.9414	-0.0514997	-45.9094	-43.9469	1.9625	2.014	-66.9022	-64.8882	2.014	0.913809	2.014
OUCS0519/20190612/2.png	extension		NOUCS0519	228.037	246.725	0.894263	0.967551	19.3741	17.9034	-1.47069	-25.6768	-27.9458	-2.26902	3.73971	-45.051	-45.8493	-0.798327	0.894263	0.798327
OUCS0521/20180418/1.png	extension	TRUE	NOUCS0521	244.778	151.236	0.959913	0.593084	-7.25319	-8.62081	-1.36762	-35.9524	-38.4401	-2.48762	3.85524	-28.6992	-29.8192	-1.12001	0.593084	1.12001
OUCS0522/20210414/2.png	extension		NOUCS0522	251.909	246.759	0.987879	0.967681	-0.458356	-1.78004	-1.32168	-30.288	-28.9736	1.31437	2.63606	-29.8296	-27.1935	2.63606	0.967681	2.63606
OUCS0523/20200618/2.png	extension		NOUCS0523	251.979	253.102	0.988152	0.992557	10.4258	8.48345	-1.94236	-29.0546	-26.4861	2.56851	4.51087	-39.4804	-34.9695	4.51087	0.988152	4.51087
OUCS0524/20210428/2.png	extension		NOUCS0524	237.729	208	0.93227	0.815686	2.09016	-0.66335	-2.75351	-35.8771	-37.176	-1.29887	4.05238	-37.9673	-36.5126	1.45464	0.815686	1.45464
OUCS0525/20200226/1.png	extension		NOUCS0525	232.675	248.178	0.912451	0.973246	28.951	29.3955	0.444546	-30.596	-28.8812	1.71481	2.15936	-59.547	-58.2767	1.27026	0.912451	1.27026
OUCS0526/20190220/2.png	extension		NOUCS0526	249.574	251.977	0.978723	0.988146	0.481466	-0.364843	-0.846309	-27.943	-28.9201	-0.977104	1.82341	-28.4245	-28.5553	-0.130795	0.978723	0.130795
OUCS0527/20210407/2.png	extension	TRUE	NOUCS0023	240.184	244.947	0.941897	0.960578	7.12502	4.74132	-2.3837	-4.23639	-2.02793	2.20847	4.59217	-11.3614	-6.76924	4.59217	0.941897	4.59217
OUCS0528/20191113/2.png	extension		NOUCS0528	254.152	248.898	0.996675	0.97607	-4.17044	-3.26021	0.910228	-23.8683	-23.7616	0.106772	1.017	-19.6979	-20.5013	-0.803456	0.97607	0.803456
OUCS0529/20210416/1.png	extension		NOUCS0529	243.898	245.77	0.956464	0.963806	-3.20522	-5.47362	-2.2684	-19.0645	-19.9586	-0.894065	3.16247	-15.8593	-14.485	1.37434	0.956464	1.37434
OUCS0530/20201014/2.png	extension		NOUCS0530	249.312	250.023	0.977696	0.980483	19.6871	18.8333	-0.853821	-38.3255	-34.5111	3.81439	4.66821	-58.0126	-53.3444	4.66821	0.977696	4.66821
OUCS0531/20191226/1.png	extension		NOUCS0531	251.421	254.026	0.985965	0.996182	18.605	15.609	-2.99593	-23.1357	-23.7776	-0.641853	3.63778	-41.7407	-39.3866	2.35408	0.985965	2.35408
OUCS0532/20190508/2.png	extension		NOUCS0532	240.865	208.778	0.94457	0.818736	5.96449	6.25246	0.287973	-15.5416	-15.3277	0.213927	0.5019	-21.5061	-21.5801	-0.0740456	0.818736	0.0740456
OUCS0533/20200415/2.png	extension	TRUE	NOUCS0005	252.942	247.827	0.991931	0.97187	-5.62463	-6.35708	-0.732455	-22.019	-22.2439	-0.22496	0.957415	-16.3944	-15.8869	0.507495	0.97187	0.507495
OUCS0534/20210208/1.png	extension		NOUCS0534	243.717	250.806	0.955754	0.983551	22.0007	18.9732	-3.02753	-46.1691	-44.0578	2.11129	5.13882	-68.1698	-63.031	5.13882	0.955754	5.13882
OUCS0535/20170821/2.png	extension		NOUCS0535	245.913	251.333	0.964365	0.985621	3.20949	1.77203	-1.43746	-28.4429	-26.4557	1.98724	3.4247	-31.6524	-28.2277	3.4247	0.964365	3.4247
OUCS0536/20200512/2.png	extension		NOUCS0536	245.541	248.841	0.962904	0.975847	22.6646	24.4294	1.7648	-25.3879	-23.0246	2.36328	4.12808	-48.0525	-47.454	0.598482	0.962904	0.598482
OUCS0537/20190115/1.png	extension		NOUCS0537	241.245	222.882	0.94606	0.874048	16.6578	15.8939	-0.763994	-26.8008	-25.7706	1.03025	1.79424	-43.4587	-41.6644	1.79424	0.874048	1.79424
OUCS0538/20200408/2.png	extension	TRUE	NOUCS0538	226.286	223.596	0.887395	0.876846	10.9111	6.35052	-4.56061	-34.6952	-28.8847	5.81042	10.371	-45.6063	-35.2352	10.371	0.876846	10.371
OUCS0539/20200603/2.png	extension	TRUE	NOUCS0024	238.964	218.837	0.937115	0.858183	-3.45332	-3.92993	-0.476617	-31.7113	-42.5848	-10.8735	11.3501	-28.258	-38.6549	-10.3968	0.858183	10.3968
OUCS0541/20191023/2.png	extension	TRUE	NOUCS0541	246.361	184.567	0.96612	0.723793	-2.86241	-2.15099	0.71141	-7.59464	-6.09381	1.50083	2.21224	-4.73224	-3.94282	0.789423	0.723793	0.789423
OUCS0542/20200630/2.png	extension	TRUE	NOUCS0542	243.295	239.122	0.9541	0.937735	-53.0491	-51.7152	1.33383	-42.8184	-43.6624	-0.844091	2.17792	10.2307	8.05278	-2.17792	0.937735	2.17792
OUCS0543/20200715/2.png	extension		NOUCS0543	231.907	252.453	0.909439	0.990011	-1.78991	-1.46834	0.321575	-11.9442	-12.8804	-0.936175	1.25775	-10.1543	-11.412	-1.25775	0.909439	1.25775
OUCS0544/20170719/1.png	extension		NOUCS0544	249.878	206.271	0.979912	0.808905	-12.6651	-11.1282	1.53687	-28.8866	-32.8111	-3.92451	5.46139	-16.2215	-21.6829	-5.46139	0.808905	5.46139
OUCS0545/20190520/1.png	extension		NOUCS0545	248	243.13	0.972549	0.95345	15.0864	14.1488	-0.937525	-29.4914	-29.486	0.00537735	0.942902	-44.5777	-43.6348	0.942902	0.95345	0.942902
OUCS0546/20190620/2.png	extension		NOUCS0546	243.229	252	0.95384	0.988235	21.218	21.1811	-0.0368933	-17.1027	-16.6807	0.422079	0.458972	-38.3207	-37.8617	0.458972	0.95384	0.458972
OUCS0547/20200127/1.png	extension		NOUCS0547	233.872	238.061	0.917146	0.933573	27.0836	25.4906	-1.59293	-30.4397	-28.8023	1.63739	3.23032	-57.5233	-54.293	3.23032	0.917146	3.23032
OUCS0548/20210127/1.png	extension		NOUCS0548	246.477	236.917	0.966578	0.929085	29.876	32.5205	2.64449	-26.811	-29.0263	-2.21537	4.85987	-56.6869	-61.5468	-4.85987	0.929085	4.85987
OUCS0549/20180912/2.png	extension	TRUE	NOUCS0549	238.962	224.974	0.937104	0.882252	-24.2539	-23.3841	0.869787	-30.2564	-36.5969	-6.34045	7.21024	-6.00252	-13.2128	-7.21024	0.882252	7.21024
OUCS0550/20200703/2.png	extension		NOUCS0550	226.651	243.884	0.888828	0.956407	6.95296	4.61279	-2.34017	-37.6736	-34.5883	3.08526	5.42543	-44.6266	-39.2011	5.42543	0.888828	5.42543
OUCS0551/20200610/2.png	extension	TRUE	NOUCS0551	234.191	237.393	0.918398	0.930952	12.0948	14.395	2.30027	-10.6539	-11.5231	-0.869235	3.1695	-22.7487	-25.9182	-3.1695	0.918398	3.1695
OUCS0552/20200226/2.png	extension		NOUCS0552	238.067	248.623	0.933595	0.974991	18.4349	14.2986	-4.13638	-16.3269	-17.7329	-1.40609	5.54247	-34.7618	-32.0315	2.73029	0.933595	2.73029
OUCS0553/20200515/2.png	extension		NOUCS0553	235.1	171.509	0.921961	0.672585	-19.5367	-17.6829	1.85378	-27.7108	-24.5193	3.19155	5.04533	-8.17416	-6.83638	1.33778	0.672585	1.33778
OUCS0555/20171018/2.png	extension		NOUCS0555	237.652	238.76	0.931969	0.936314	19.179	19.3511	0.172057	-23.0513	-24.0017	-0.950417	1.12247	-42.2303	-43.3528	-1.12247	0.931969	1.12247
OUCS0556/20170612/2.png	extension		NOUCS0556	254.6	245.118	0.998431	0.961246	23.9625	25.5912	1.62873	-16.7503	-13.5237	3.22653	4.85525	-40.7128	-39.115	1.5978	0.961246	1.5978
OUCS0557/20191120/1.png	extension		NOUCS0557	246.205	245.62	0.965508	0.963216	-18.4349	-17.4541	0.980811	-16.574	-19.2311	-2.65706	3.63787	1.86094	-1.77693	-3.63787	0.963216	3.63787
OUCS0558/20191127/2.png	extension		NOUCS0558	248.692	246.772	0.975264	0.967733	2.36625	3.49537	1.12912	-27.958	-24.9331	3.02489	4.15401	-30.3242	-28.4285	1.89577	0.967733	1.89577
OUCS0559/20200317/2.png	extension		NOUCS0559	230.435	251.071	0.903666	0.984594	3.01279	2.25246	-0.760332	-43.1035	-41.2808	1.82264	2.58297	-46.1163	-43.5333	2.58297	0.903666	2.58297
OUCS0561/20200930/2.png	extension		NOUCS0561	248.183	231.333	0.973268	0.90719	-18.8982	-19.4606	-0.562341	-23.6294	-22.3339	1.29548	1.85782	-4.73113	-2.87331	1.85782	0.90719	1.85782
OUCS0564/20190816/1.png	extension		NOUCS0564	237.966	247	0.933198	0.968627	-21.6055	-20.9059	0.699591	-28.5231	-31.5915	-3.06834	3.76794	-6.91759	-10.6855	-3.76794	0.933198	3.76794
OUCS0565/20201218/1.png	extension		NOUCS0565	247.854	247.525	0.971975	0.970686	12.6927	10.1962	-2.49645	-25.6937	-23.9432	1.75053	4.24698	-38.3864	-34.1394	4.24698	0.970686	4.24698
OUCS0567/20200910/1.png	extension		NOUCS0567	246.5	235.024	0.966667	0.921662	23.1395	23.2499	0.110451	-18.0147	-13.7944	4.2203	4.33075	-41.1542	-37.0443	4.10984	0.921662	4.10984
OUCS0569/20200303/1.png	extension		NOUCS0569	249.822	250.925	0.979695	0.98402	-1.18119	1.74627	2.92746	-36.7593	-38.3729	-1.61358	4.54104	-35.5781	-40.1191	-4.54104	0.979695	4.54104
OUCS0570/20200317/1.png	extension	TRUE	NOUCS0570	216.062	118.965	0.847304	0.466529	-0.924045	2.33389	3.25794	-4.89909	-26.7207	-21.8216	25.0795	-3.97505	-29.0546	-25.0795	0	25.0795
OUCS0571/20190717/2.png	extension		NOUCS0571	240.333	244.309	0.942484	0.958075	14.0362	12.8663	-1.16997	-14.2373	-14.4447	-0.207412	1.37739	-28.2735	-27.311	0.962562	0.942484	0.962562
OUCS0572/20171120/2.png	extension		NOUCS0572	248.434	194.444	0.974251	0.762527	12.7244	14.436	1.71167	-20.8858	-17.1721	3.71366	5.42533	-33.6102	-31.6082	2.00198	0.762527	2.00198
OUCS0573/20181219/2.png	extension		NOUCS0573	233.262	183.14	0.914753	0.718197	-29.9816	-24.6494	5.33224	14.6209	0.458545	-14.1623	19.4946	44.6025	25.1079	-19.4946	0.718197	19.4946
OUCS0574/20200825/1.png	extension		NOUCS0574	243.5	252.556	0.954902	0.990414	13.5704	11.9863	-1.58411	-33.1785	-32.1791	0.999386	2.58349	-46.7489	-44.1655	2.58349	0.954902	2.58349
OUCS0575/20190312/2.png	extension		NOUCS0575	248.614	235.705	0.974957	0.924333	-13.0552	-14.5713	-1.51602	-23.8865	-27.2783	-3.39176	4.90778	-10.8313	-12.707	-1.87574	0.924333	1.87574
OUCS0576/20170614/3.png	extension		NOUCS0576	225.116	241.965	0.882809	0.948882	31.4296	35.115	3.68543	-1.66028	0.302786	1.96307	5.6485	-33.0898	-34.8122	-1.72236	0.882809	1.72236
OUCS0577/20200729/2.png	extension		NOUCS0577	246.827	247.788	0.967949	0.971719	11.482	12.8024	1.32043	-29.0546	-30.0541	-0.999482	2.31991	-40.5366	-42.8565	-2.31991	0.967949	2.31991
OUCS0578/20171220/2.png	extension	TRUE	NOUCS0578	238.71	216.446	0.936116	0.848808	-10.0806	-10.7124	-0.631832	-19.8852	-19.7235	0.161673	0.793505	-9.80457	-9.01106	0.793505	0.848808	0.793505
OUCS0579/20200214/1.png	extension		NOUCS0579	246.444	207.964	0.966449	0.815546	-8.74616	-8.95692	-0.210758	-33.6901	-33.6039	0.0861199	0.296878	-24.9439	-24.647	0.296878	0.815546	0.296878
OUCS0580/20200303/1.png	extension		NOUCS0580	248.887	235.489	0.976027	0.923488	-2.60256	-4.7448	-2.14224	-39.4725	-31.5406	7.93186	10.0741	-36.8699	-26.7958	10.0741	0.923488	10.0741
OUCS0581/20170510/2.png	extension		NOUCS0581	242.053	247.7	0.949226	0.971373	4.33231	5.10848	0.776163	-24.5196	-21.65	2.86968	3.64585	-28.852	-26.7584	2.09352	0.949226	2.09352
OUCS0582/20180328/2.png	extension		NOUCS0582	252.725	254.175	0.991078	0.996765	5.19443	5.86797	0.673544	-33.8785	-32.2871	1.59146	2.265	-39.073	-38.1551	0.917916	0.991078	0.917916
OUCS0583/20170725/1.png	extension		NOUCS0583	248.648	245.188	0.975091	0.96152	7.32641	6.52151	-0.804894	-38.1252	-33.4165	4.70869	5.51359	-45.4516	-39.938	5.51359	0.96152	5.51359
OUCS0584/20210106/2.png	extension		NOUCS0584	253.264	233.923	0.993193	0.917345	14.0362	13.7042	-0.332047	-16.7898	-14.5357	2.25418	2.58623	-30.8261	-28.2398	2.58623	0.917345	2.58623
OUCS0585/20171005/1.png	extension		NOUCS0585	250.756	252.089	0.983355	0.988584	-7.03794	-4.55833	2.47961	-20.4099	-19.2117	1.19814	3.67775	-13.3719	-14.6534	-1.28147	0.983355	1.28147
OUCS0586/20191210/1.png	extension		NOUCS0586	246.939	201.265	0.968387	0.789276	3.40644	1.85856	-1.54788	-19.2307	-19.8836	-0.6529	2.20078	-22.6371	-21.7421	0.894983	0.789276	0.894983
OUCS0587/20190123/2.png	extension	TRUE	NOUCS0587	242.032	143.903	0.949146	0.564326	5.14788	3.46831	-1.67957	-19.0108	-21.4371	-2.42638	4.10595	-24.1587	-24.9055	-0.746806	0.564326	0.746806
OUCS0589/20171120/1.png	extension		NOUCS0589	243.729	155.312	0.955799	0.609065	7.90716	5.27313	-2.63404	-14.6764	-14.327	0.349365	2.9834	-22.5836	-19.6002	2.9834	0.609065	2.9834
OUCS0590/20170818/1.png	extension		NOUCS0590	245.383	236.333	0.962286	0.926797	23.1986	21.914	-1.28463	-7.69605	-5.08674	2.60931	3.89394	-30.8946	-27.0007	3.89394	0.926797	3.89394
OUCS0591/20201214/1.png	extension		NOUCS0591	249.13	245.74	0.976982	0.963686	11.8887	13.5456	1.65693	-33.1976	-30.4467	2.75089	4.40782	-45.0862	-43.9923	1.09396	0.963686	1.09396
OUCS0593/20180403/1.png	extension		NOUCS0593	215.439	245.568	0.844859	0.963012	2.93567	-3.92905	-6.86473	-33.5245	-32.698	0.826483	7.69121	-36.4601	-28.7689	7.69121	0.844859	7.69121
OUCS0594/20201202/2.png	extension		NOUCS0594	243.705	244.396	0.955704	0.958415	19.7989	19.0219	-0.77699	-23.6631	-25.753	-2.08987	2.86686	-43.462	-44.7749	-1.31288	0.955704	1.31288
OUCS0597/20191217/2.png	extension		NOUCS0597	234.017	244.413	0.917715	0.958481	-14.9951	-15.4584	-0.46337	-18.5723	-15.6766	2.8957	3.35907	-3.57727	-0.218198	3.35907	0.917715	3.35907
OUCS0598/20181128/2.png	extension		NOUCS0598	245.905	246.078	0.964332	0.965012	3.91157	3.0456	-0.865974	-17.0302	-15.7771	1.25301	2.11898	-20.9417	-18.8227	2.11898	0.964332	2.11898
OUCS0599/20191021/2.png	extension	TRUE	NOUCS0599	248.523	221.585	0.974599	0.86896	21.6746	22.0634	0.388765	-17.5924	-13.7158	3.87665	4.26541	-39.2671	-35.7792	3.48788	0.86896	3.48788
OUCS0600/20200915/2.png	extension		NOUCS0600	236.176	246.66	0.926182	0.967294	-0.444144	-0.901016	-0.456872	-30.8219	-28.0864	2.73556	3.19243	-30.3778	-27.1854	3.19243	0.926182	3.19243
OUCS0601/20191211/2.png	extension	TRUE	NOUCS0601	253.66	246.296	0.994745	0.965868	-6.2773	-4.56727	1.71002	-20.9735	-24.1395	-3.16601	4.87603	-14.6962	-19.5722	-4.87603	0.965868	4.87603
OUCS0602/20190108/1.png	extension		NOUCS0602	251.918	248.818	0.987915	0.975758	14.7083	16.148	1.43969	-15.5241	-17.0461	-1.52199	2.96168	-30.2324	-33.1941	-2.96168	0.975758	2.96168
OUCS0603/20170807/1.png	extension		NOUCS0603	246.295	251.171	0.965865	0.984983	7.24451	9.07639	1.83189	-36.0572	-34.4597	1.59757	3.42946	-43.3018	-43.5361	-0.234315	0.965865	0.234315
OUCS0604/20190408/2.png	extension		NOUCS0604	238.667	224.591	0.935948	0.880749	24.0151	23.9947	-0.0203619	-38.3333	-33.1846	5.14876	5.16912	-62.3484	-57.1793	5.16912	0.880749	5.16912
OUCS0605/20210510/2.png	extension	TRUE	NOUCS0605	245.836	228.857	0.964064	0.897479	-10.105	-8.00863	2.0964	-34.992	-35.2275	-0.235506	2.33191	-24.887	-27.2189	-2.33191	0.897479	2.33191
OUCS0606/20190725/2.png	extension		NOUCS0606	237.34	248.377	0.930747	0.974029	25.1735	24.6984	-0.475079	-20.556	-19.5232	1.03284	1.50792	-45.7296	-44.2216	1.50792	0.930747	1.50792
OUCS0607/20190410/2.png	extension		NOUCS0607	233.94	242.143	0.917412	0.94958	9.65989	12.3289	2.66896	-27.2842	-29.9032	-2.61897	5.28792	-36.9441	-42.232	-5.28792	0.917412	5.28792
OUCS0608/20180130/2.png	extension		NOUCS0608	247.962	246.017	0.972401	0.964772	8.42697	6.24245	-2.18452	-22.0872	-21.6888	0.398342	2.58287	-30.5141	-27.9313	2.58287	0.964772	2.58287
OUCS0609/20200317/1.png	extension		NOUCS0609	235.778	199.731	0.924619	0.783258	15.2024	17.3046	2.10215	-20.9168	-16.0546	4.8622	6.96435	-36.1192	-33.3592	2.76006	0.783258	2.76006
OUCS0612/20170911/1.png	extension		NOUCS0612	251.4	253.288	0.985882	0.993288	14.5536	12.6494	-1.90413	-35.3112	-34.5197	0.791486	2.69561	-49.8648	-47.1692	2.69561	0.985882	2.69561
OUCS0613/20180406/1.png	extension		NOUCS0613	250.388	245.729	0.981913	0.963642	16.5873	15.5709	-1.01646	-21.8896	-20.7742	1.11538	2.13183	-38.4769	-36.3451	2.13183	0.963642	2.13183
OUCS0614/20210406/2.png	extension		NOUCS0614	241.533	248.575	0.94719	0.974804	26.8544	23.979	-2.87539	-38.8888	-35.6678	3.22103	6.09642	-65.7432	-59.6468	6.09642	0.94719	6.09642
OUCS0616/20210317/1.png	extension	TRUE	NOUCS0616	234.655	188.176	0.920216	0.737947	6.65443	7.42401	0.769586	-17.8919	-32.0666	-14.1747	14.9443	-24.5463	-39.4906	-14.9443	0.737947	14.9443
OUCS0618/20180918/2.png	extension		NOUCS0618	235.946	242.194	0.92528	0.949781	26.3126	26.1795	-0.133099	-16.6992	-18.2312	-1.53198	1.66508	-43.0119	-44.4108	-1.39889	0.92528	1.39889
OUCS0620/20170712/2.png	extension	TRUE	NOUCS0620	245.83	131.314	0.964038	0.514956	-16.9553	-15.2614	1.69393	-26.7961	-33.8129	-7.0168	8.71073	-9.84077	-18.5515	-8.71073	0.514956	8.71073
OUCS0621/20190702/1.png	extension		NOUCS0621	243.982	250.17	0.956793	0.98106	-4.8884	-5.20474	-0.316343	-33.589	-36.4235	-2.83443	3.15078	-28.7006	-31.2187	-2.51809	0.956793	2.51809
OUCS0622/20190524/2.png	extension		NOUCS0622	245.98	209.6	0.964626	0.821961	16.8986	14.5585	-2.34019	-23.8387	-20.8144	3.02437	5.36457	-40.7374	-35.3728	5.36457	0.821961	5.36457
OUCS0623/20190419/2.png	extension		NOUCS0623	250.76	242.904	0.983373	0.952564	6.00901	5.92439	-0.0846134	-24.8293	-25.765	-0.93561	1.02022	-30.8384	-31.6893	-0.850996	0.952564	0.850996
OUCS0624/20201225/2.png	extension		NOUCS0624	253.714	243.233	0.994958	0.953856	15.5241	15.4172	-0.106901	-18.5138	-16.4356	2.07819	2.18509	-34.0379	-31.8528	2.18509	0.953856	2.18509
OUCS0625/20200108/2.png	extension		NOUCS0625	251.231	243.268	0.985219	0.953992	-4.72445	-5.72706	-1.00261	-31.483	-31.6643	-0.18136	1.18397	-26.7585	-25.9373	0.821248	0.953992	0.821248
OUCS0626/20200207/2.png	extension		NOUCS0626	250.241	246.772	0.981336	0.967733	3.45332	2.94155	-0.511767	-28.54	-26.8357	1.70426	2.21603	-31.9933	-29.7773	2.21603	0.967733	2.21603
OUCS0627/20190626/2.png	extension		NOUCS0627	248.7	227.371	0.975294	0.891651	-35.5225	-37.6741	-2.15155	-14.8757	-20.9925	-6.1168	8.26835	20.6468	16.6816	-3.96525	0.891651	3.96525
OUCS0628/20180725/2.png	extension	TRUE	NOUCS0628	218.447	237.893	0.856654	0.932913	21.6055	19.5296	-2.07591	-21.8014	-18.8628	2.93861	5.01451	-43.4069	-38.3924	5.01451	0.856654	5.01451
OUCS0629/20210512/2.png	extension	TRUE	NOUCS0629	220.25	204.62	0.863725	0.802431	-22.0362	-23.6541	-1.61783	-29.1288	-29.2657	-0.136889	1.75471	-7.09259	-5.61166	1.48094	0.802431	1.48094
OUCS0630/20201028/2.png	extension		NOUCS0630	236.912	188.593	0.929068	0.739581	-11.1292	-12.8936	-1.76437	-13.8287	-17.1911	-3.36245	5.12682	-2.69946	-4.29755	-1.59809	0.739581	1.59809
OUCS0631/20180110/2.png	extension		NOUCS0631	246.745	206.61	0.967626	0.810236	-37.8422	-42.0819	-4.23969	-49.8366	-50.3902	-0.553597	4.79329	-11.9944	-8.3083	3.6861	0.810236	3.6861
OUCS0632/20170724/2.png	extension		NOUCS0632	244.317	254.125	0.958106	0.996569	11.3099	13.1159	1.80601	-25.1148	-28.0213	-2.90649	4.71251	-36.4248	-41.1373	-4.71251	0.958106	4.71251
OUCS0633/20171010/1.png	extension		NOUCS0633	245.725	218.283	0.963629	0.85601	6.08234	6.09723	0.0148898	-39.6949	-30.7748	8.92012	8.93501	-45.7772	-36.872	8.90523	0.85601	8.90523
OUCS0634/20180418/2.png	extension		NOUCS0634	244.567	117.145	0.959085	0.459392	-11.6593	-9.49943	2.15987	-19.9164	-16.1538	3.76257	5.92244	-8.25711	-6.65441	1.6027	0.459392	1.6027
OUCS0635/20170523/1.png	extension		NOUCS0635	246.431	222.481	0.966398	0.872474	-11.8644	-11.0907	0.773685	-20.1576	-23.8192	-3.66163	4.43532	-8.29322	-12.7285	-4.43532	0.872474	4.43532
OUCS0639/20170614/2.png	extension	TRUE	NOUCS0070	232.925	240.824	0.913433	0.944406	-5.58261	-6.04685	-0.464242	-11.9875	-11.4097	0.57779	1.04203	-6.40491	-5.36287	1.04203	0.913433	1.04203
OUCS0640/20170705/2.png	extension		NOUCS0640	241.735	252.49	0.947979	0.990158	4.86451	6.17978	1.31526	-26.5651	-26.5081	0.0569575	1.37222	-31.4296	-32.6879	-1.25831	0.947979	1.25831
OUCS0641/20210402/2.png	extension		NOUCS0641	241.377	196.609	0.946578	0.771014	2.06382	1.29379	-0.770034	-26.1391	-38.0688	-11.9297	12.6998	-28.2029	-39.3626	-11.1597	0.771014	11.1597
OUCS0643/20200615/2.png	extension		NOUCS0643	247.849	216.857	0.971957	0.85042	9.28355	8.23785	-1.04571	-18.0685	-17.6378	0.430703	1.47641	-27.352	-25.8756	1.47641	0.85042	1.47641
OUCS0644/20170530/1.png	extension		NOUCS0644	236.855	246.422	0.928841	0.966362	12.0223	9.06529	-2.95699	-34.5793	-40.1871	-5.60777	8.56476	-46.6016	-49.2523	-2.65078	0.928841	2.65078
OUCS0647/20170913/2.png	extension		NOUCS0071	253.214	239.132	0.992997	0.937773	-2.55615	-3.86446	-1.30831	-26.7452	-25.8077	0.937508	2.24582	-24.1891	-21.9433	2.24582	0.937773	2.24582
OUCS0648/20190426/2.png	extension		NOUCS0648	246.302	205.2	0.965891	0.804706	11.9207	8.41508	-3.50566	-30.3355	-34.6502	-4.31471	7.82036	-42.2563	-43.0653	-0.809051	0.804706	0.809051
OUCS0649/20170628/2.png	extension		NOUCS0649	244.255	245.823	0.957862	0.96401	-12.9946	-12.1102	0.884415	-18.4349	-17.632	0.802944	1.68736	-5.44033	-5.5218	-0.0814702	0.957862	0.0814702
OUCS0650/20180110/2.png	extension		NOUCS0650	247.744	243.867	0.971546	0.95634	1.87788	0.53271	-1.34517	-19.2127	-23.0078	-3.79515	5.14031	-21.0905	-23.5405	-2.44998	0.95634	2.44998
OUCS0653/20170613/1.png	extension		NOUCS0653	250.535	238.72	0.98249	0.936157	-1.97493	-1.85015	0.124782	-23.7638	-21.7601	2.00377	2.12855	-21.7889	-19.9099	1.87899	0.936157	1.87899
OUCS0655/20200225/2.png	extension		NOUCS0655	250.49	235.327	0.982314	0.922852	6.28689	8.0651	1.77821	-19.3921	-19.5609	-0.168803	1.94701	-25.679	-27.626	-1.94701	0.922852	1.94701
OUCS0656/20180528/2.png	extension		NOUCS0656	239.667	233.702	0.939869	0.916477	1.66028	-0.531584	-2.19187	-28.9183	-27.7809	1.13746	3.32933	-30.5786	-27.2493	3.32933	0.916477	3.32933
OUCS0657/20180214/2.png	extension		NOUCS0657	246.935	243.925	0.968374	0.956569	-16.2602	-15.9366	0.32359	-14.2112	-11.7497	2.46145	2.78504	2.04901	4.18688	2.13786	0.956569	2.13786
OUCS0658/20200401/2.png	extension		NOUCS0658	244.071	231.118	0.957143	0.906344	11.2008	9.71763	-1.48316	-28.369	-24.7752	3.59382	5.07699	-39.5698	-34.4929	5.07699	0.906344	5.07699
OUCS0659/20180702/2.png	extension		NOUCS0659	249.765	253.196	0.979469	0.992927	3.75173	3.81036	0.0586313	-14.6383	-12.5057	2.13259	2.19122	-18.39	-16.316	2.07396	0.979469	2.07396
OUCS0660/20171023/1.png	extension		NOUCS0660	247.51	233.627	0.970627	0.916186	16.645	15.4932	-1.1518	-26.5651	-26.7035	-0.138404	1.2902	-43.2101	-42.1967	1.01339	0.916186	1.01339
OUCS0661/20200217/1.png	extension		NOUCS0661	248	248.66	0.972549	0.975137	20.2826	19.4101	-0.872425	-16.5044	-15.3776	1.12672	1.99915	-36.7869	-34.7878	1.99915	0.972549	1.99915
OUCS0662/20200630/1.png	extension		NOUCS0662	239.109	248.833	0.937681	0.975817	24.3045	23.2317	-1.07284	-29.1343	-27.1525	1.98183	3.05467	-53.4388	-50.3842	3.05467	0.937681	3.05467
OUCS0663/20201001/1.png	extension		NOUCS0663	241.818	247.5	0.948307	0.970588	9.90418	7.58248	-2.32171	-41.367	-41.8209	-0.453825	2.77553	-51.2712	-49.4034	1.86788	0.948307	1.86788
OUCS0664/20170522/2.png	extension		NOUCS0664	239.774	226.397	0.940289	0.887831	-4.1223	-3.21797	0.904329	-16.7898	-15.0617	1.72815	2.63248	-12.6675	-11.8437	0.823821	0.887831	0.823821
OUCS0665/20180110/2.png	extension		NOUCS0665	240.926	232.529	0.94481	0.911877	-10.6849	-7.75756	2.92736	-17.5924	-18.979	-1.38655	4.31391	-6.90751	-11.2214	-4.31391	0.911877	4.31391
OUCS0666/20170605/2.png	extension		NOUCS0666	235.18	241.738	0.922275	0.947993	14.7436	16.067	1.32344	-34.2375	-37.8842	-3.6467	4.97014	-48.981	-53.9512	-4.97014	0.922275	4.97014
OUCS0667/20200828/2.png	extension		NOUCS0667	226.315	240	0.887509	0.941176	20.6841	16.8499	-3.83415	-27.9236	-27.1815	0.742105	4.57626	-48.6077	-44.0314	4.57626	0.887509	4.57626
OUCS0668/20170711/1.png	extension		NOUCS0668	242.154	246.067	0.949623	0.964967	-9.84582	-7.25042	2.59541	-30.2564	-29.0455	1.21094	3.80634	-20.4106	-21.7951	-1.38447	0.949623	1.38447
OUCS0669/20181107/1.png	extension		NOUCS0669	230.45	200.508	0.903725	0.786308	-41.6335	-40.9741	0.659466	-17.9279	-13.0845	4.84344	5.50291	23.7056	27.8896	4.18397	0.786308	4.18397
OUCS0671/20200916/2.png	extension		NOUCS0671	242.294	251.96	0.950173	0.988078	13.0387	12.2351	-0.803562	-25.6022	-24.6276	0.974576	1.77814	-38.6408	-36.8627	1.77814	0.950173	1.77814
OUCS0676/20200520/2.png	extension		NOUCS0676	242.633	174.52	0.951501	0.684392	-39.8056	-40.7386	-0.933017	-21.342	-15.5834	5.75861	6.69163	18.4636	25.1552	6.69163	0.684392	6.69163
OUCS0677/20180710/1.png	extension		NOUCS0677	248.296	238.068	0.973711	0.933601	6.74558	5.72399	-1.02159	-47.5261	-45.3179	2.20825	3.22984	-54.2717	-51.0419	3.22984	0.933601	3.22984
[truncated: 717 more rows]

## Sheet: neutral
filepath	position	surgery	PatientID	score 0	score 1	score 0_kansan	score 1_kansan	C2 true slope	C2 pred slope	C2 slope error	C last true slope	C last pred slope	C last slope error	Sum of abs errors (|C2|+|Cl|)	Between angle true	Between angle pred	Between angle error	Min score	Abs Between angle error
[truncated: 1,645 more rows]

[truncated: 2 more sheets: xrays , cases]
